# Supplementary material for: Optimization of SgRNA expression with RNA pol III regulatory elements in Anopheles stephensi
Source: Sci Rep. 2025 Apr 18;15:13408. doi: 10.1038/s41598-025-98557-0 (PMC12008393; doi:10.1038/s41598-025-98557-0)
Supplement: Supplementary file 1 — Supplementary Material 1 [file 41598_2025_98557_MOESM1_ESM.xlsx]

## Sheet: F1 crosses
	Genotype count/percentage											Mosaic count				Mosaic percentage
F0 cross	A	AB	B	WT	All A	A %	All B	B %	Total			A	AB	B	WT	A	AB	B	WT
1590B X 1626A	131	118	134	116	249	49.8998	252	50.501	499			0	0	0	0	0	0	0	0
1590B X 1626A	169	123	127	142	292	52.0499	250	44.5633	561			0	1	0	0	0	0.813008	0	0
1590B X 1626A	151	144	140	143	295	51.0381	284	49.1349	578			0		0	0
1626A X 1590B	54	51	46	50	105	52.2388	97	48.2587	201			54	51	0	0	100	100	0	0
1626A X 1590B	133	126	121	108	259	53.0738	247	50.6148	488			133	126	0	0	100	100	0	0
1626A X 1590B	129	135	124	97	264	54.433	259	53.4021	485			129	135	0	0	100	100	0	0
1590B X 1757C	119	90	74	95	209	55.291	164	43.3862	378			0	0	0	0	0	0	0	0
1757C X 1590B	98	94	101	85	192	50.7937	195	51.5873	378			98	94	0	0	100	100	0	0
1590B X 1758A	120	90	76	103	210	55.8511	166	44.1489	376			0	29	0	0	0	32.2222	0	0
1758A X 1590B	43	44	44	53	87	47.2826	88	47.8261	184			43	44	0	0	100	100	0	0
1758A X 1590B	52	42	49	42	94	50.8108	91	49.1892	185			52	42	0	0	100	100	0	0
1758A X 1590B	44	45	37	54	89	49.4444	82	45.5556	180			44	45	0	0	100	100	0	0
1590B X 1759A	64	54	41	64	118	52.9148	95	42.6009	223			0	1	0	0	0	1.85185	0	0
1590B X 1759A	111	107	103	96	218	52.2782	210	50.3597	417			0	0	0	0	0	0	0	0
1590B X 1759A	35	35	27	21	70	59.322	62	52.5424	118			0	1	0	0	0	2.85714	0	0
1590B X 1759A	50	46	45	52	96	49.7409	91	47.1503	193			0	0	0	0	0	0	0	0
1590B X 1759A	51	38	27	36	89	58.5526	65	42.7632	152			0	9	0	0	0	23.6842	0	0
1759A X 1590B	7	6	12	17	13	30.9524	18	42.8571	42			7	6	0	0	100	100	0	0
1759A X 1590B	174	146	129	167	320	51.9481	275	44.6429	616			174	146	0	0	100	100	0	0
1759A X 1590B	49	43	36	64	92	47.9167	79	41.1458	192			49	43	0	0	100	100	0	0
1759A X 1590B	114	103	110	121	217	48.4375	213	47.5446	448			114	103	0	0	100	100	0	0

## Sheet: U6A homing
			Genotype count/percentage											Mosaic count				Mosaic percentage
F1 cross	Female no.	No. of embryos	A	AB	B	WT	All A	A %	All B	B %	Total			A	AB	B	WT	A	AB	B	WT
(1590B:1626A) X WT	1	132	7	6	3	3	13	68.4211	9	47.3684	19			0	0	0	0	0	0	0	0
	2	106	15	11	7	8	26	63.4146	18	43.9024	41			0	1	0	0	0	9.09091	0	0
	3	100	22	25	3	2	47	90.3846	28	53.8462	52			0	1	0	0	0	4	0	0
	4	125	15	28	1	4	43	89.5833	29	60.4167	48			0	2	0	0	0	7.14286	0	0
	5	0
	6	62	12	11	3	3	23	79.3103	14	48.2759	29			0	2	0	0	0	18.1818	0	0
	7	140	8	14	3	5	22	73.3333	17	56.6667	30			0	2	0	0	0	14.2857	0	0
	8	65
	9	165	20	37	11	5	57	78.0822	48	65.7534	73			0	4	0	0	0	10.8108	0	0
	10	45
	11	30	2	0	0	0	2	100	0	0	2			0			0	0			0
	12	96	14	15	3	1	29	87.8788	18	54.5455	33			0	1	0	0	0	6.66667	0	0
	13	105	12	9	5	6	21	65.625	14	43.75	32			0	2	0	0	0	22.2222	0	0
	14	133	22	30	12	2	52	78.7879	42	63.6364	66			0	2	0	0	0	6.66667	0	0
	15	145	15	12	4	1	27	84.375	16	50	32			0	1	0	0	0	8.33333	0	0
	16	45	10	11	2	0	21	91.3043	13	56.5217	23			0	0	0		0	0	0
	17	60
	18	149	16	13	3	1	29	87.8788	16	48.4848	33			0	0	0	0	0	0	0	0
	19	142	19	30	2	1	49	94.2308	32	61.5385	52			0	0	0	0	0	0	0	0
	20	100
	21	63	5	5	4	0	10	71.4286	9	64.2857	14			0	1	0		0	20	0
	22	115
	23	83	9	11	0	3	20	86.9565	11	47.8261	23			0	3		0	0	27.2727		0
	24	92	5	7	1	1	12	85.7143	8	57.1429	14			0	0	0	0	0	0	0	0
	25	132	28	47	5	5	75	88.2353	52	61.1765	85			0	2	0	0	0	4.25532	0	0
	26	93	4	12	2	2	16	80	14	70	20			0	0	0	0	0	0	0	0
	27	150	20	21	0	1	41	97.619	21	50	42			0	3		0	0	14.2857		0
	28	82	6	4	4	1	10	66.6667	8	53.3333	15			0	0	0	0	0	0	0	0
	29	126	13	11	1	1	24	92.3077	12	46.1538	26			0	1	0	0	0	9.09091	0	0
	30	101	24	21	4	5	45	83.3333	25	46.2963	54			0	0	0	0	0	0	0	0
	31	51	12	11	3	2	23	82.1429	14	50	28			0	0	0	0	0	0	0	0
	32	24	6	15	2	3	21	80.7692	17	65.3846	26			0	2	0	0	0	13.3333	0	0
	33	107	27	41	14	10	68	73.913	55	59.7826	92			0	0	0	0	0	0	0	0
	34	0
	36	53	9	16	0	0	25	100	16	64	25			0	0			0	0
	37	133	37	42	11	4	79	84.0426	53	56.383	94			0	3	0	0	0	7.14286	0	0
			414	516	113	80	930	82.8139	629	56.0107	1123			0	33	0	0	0	6.39535	0	0
(1590B:1626A) X WT	1	110	33	45	3	1	78	95.122	48	58.5366	82			1	7	2	0	3.0303	15.5556	66.6667	0
	2	0
	3	53	21	25	3	4	46	86.7925	28	52.8302	53			0	1	0	0	0	4	0	0
	4	108	19	20	2	1	39	92.8571	22	52.381	42			0	5	0	0	0	25	0	0
	5	64	11	7	3	1	18	81.8182	10	45.4545	22			0	0	0	0	0	0	0	0
	6	66	26	26	3	1	52	92.8571	29	51.7857	56			0	7	0	0	0	26.9231	0	0
	7	130	54	62	16	16	116	78.3784	78	52.7027	148			0	4	0	0	0	6.45161	0	0
	8	0
	9	0
	10	90	16	22	3	5	38	82.6087	25	54.3478	46			0	2	0	0	0	9.09091	0	0
	11	0
	12	128	25	17	4	1	42	89.3617	21	44.6809	47			0	7	3	0	0	41.1765	75	0
	13	49	11	11	4	5	22	70.9677	15	48.3871	31			0	3	0	0	0	27.2727	0	0
	14	0
	15	55	25	22	1	7	47	85.4545	23	41.8182	55			0	0	0	0	0	0	0	0
	16	0
	17	36	7	18	2	3	25	83.3333	20	66.6667	30			0	1	0	0	0	5.55556	0	0
	18	0
	19	101	32	33	5	8	65	83.3333	38	48.7179	78			0	8	0	0	0	24.2424	0	0
	20	0
	21	82	9	17	2	4	26	81.25	19	59.375	32			0	6	0	0	0	35.2941	0	0
	22	103	25	29	4	1	54	91.5254	33	55.9322	59			0	7	0	0	0	24.1379	0	0
	23	59	41	24	7	2	65	87.8378	31	41.8919	74			0	4	0	0	0	16.6667	0	0
	24	87	26	26	3	7	52	83.871	29	46.7742	62			0	6	0	0	0	23.0769	0	0
	25	0
	26	65	20	20	3	2	40	88.8889	23	51.1111	45			0	1	0	0	0	5	0	0
	27	40
			401	424	68	69	825	85.7588	492	51.1435	962			1	69	5	0	0.249377	16.2736	7.35294	0
WT X (1590B:1626A)	1	55	19	16	1	0	35	97.2222	17	47.2222	36			19	16	1		100	100	100
	2	53	20	17	0	0	37	100	17	45.9459	37			20	17			100	100
	3	76	20	17	4	3	37	84.0909	21	47.7273	44			20	17	4	3	100	100	100	100
	4	85	7	9	0	0	16	100	9	56.25	16			7	9			100	100
	5	89	14	7	0	0	21	100	7	33.3333	21			14	7			100	100
	6	96	17	19	3	3	36	85.7143	22	52.381	42			17	19	2	3	100	100	66.6667	100
	7	136	17	25	2	3	42	89.3617	27	57.4468	47			17	25	2	3	100	100	100	100
	8	98	21	19	1	1	40	95.2381	20	47.619	42			21	19	0	0	100	100	0	0
	9	1	0	1	0	0	1	100	1	100	1				1				100
	10	78	9	16	1	1	25	92.5926	17	62.963	27			9	16	1	1	100	100	100	100
	11	88	39	32	3	0	71	95.9459	35	47.2973	74			39	32	2		100	100	66.6667
	13	55	24	28	0	3	52	94.5455	28	50.9091	55			24	28		3	100	100		100
	15	90	14	18	1	4	32	86.4865	19	51.3514	37			14	18	1	4	100	100	100	100
	16	66	26	26	1	2	52	94.5455	27	49.0909	55			26	26	1	2	100	100	100	100
	17	71	21	10	1	0	31	96.875	11	34.375	32			21	10	1		100	100	100
	18	104	17	15	3	0	32	91.4286	18	51.4286	35			17	15	3		100	100	100
	19	74	14	9	0	0	23	100	9	39.1304	23			14	9			100	100
	20	86	17	21	0	2	38	95	21	52.5	40			17	21		2	100	100		100
	21	110	10	7	0	0	17	100	7	41.1765	17			10	7			100	100
	22	102	9	15	1	0	24	96	16	64	25			9	15	1		100	100	100
	23	42	14	20	1	0	34	97.1429	21	60	35			14	20	0		100	100	0
	24	56	17	21	5	2	38	84.4444	26	57.7778	45			17	21	5	2	100	100	100	100
	25	81	11	5	2	0	16	88.8889	7	38.8889	18			11	5	2		100	100	100
	26	4	0	4	0	0	4	100	4	100	4				4				100
	27	10	2	2	2	1	4	57.1429	4	57.1429	7			2	2	2	1	100	100	100	100
			379	379	32	25	758	93.0061	411	50.4294	815			379	379	28	24	100	100	87.5	96
WT X (1590B:1626A)	2	51	20	25	0	2	45	95.7447	25	53.1915	47			20	25		2	100	100		100
	3	109	19	21	0	1	40	97.561	21	51.2195	41			19	21		1	100	100		100
	4	0
	5	72	13	14	1	3	27	87.0968	15	48.3871	31			13	14	0	3	100	100	0	100
	6	62	27	26	2	5	53	88.3333	28	46.6667	60			27	26	2	5	100	100	100	100
	7	49	22	16	1	8	38	80.8511	17	36.1702	47			22	16	1	8	100	100	100	100
	9	100	26	28	1	2	54	94.7368	29	50.8772	57			26	27	1	2	100	96.4286	100	100
	10	12	7	3	1	1	10	83.3333	4	33.3333	12			7	3	0	0	100	100	0	0
	11	0
	12	76	32	27	4	7	59	84.2857	31	44.2857	70			32	27	0	7	100	100	0	100
	13	113	27	24	0	0	51	100	24	47.0588	51			27	24			100	100
	14	27	1	2	1	0	3	75	3	75	4			1	2	1		100	100	100
	15	108	28	21	6	3	49	84.4828	27	46.5517	58			28	21	6	3	100	100	100	100
	16	64	36	35	1	0	71	98.6111	36	50	72			36	35	0		100	100	0
	17	0
	18	0
	19	10
	20	0
	21	0
	22	0
	23	24	6	12	0	1	18	94.7368	12	63.1579	19			6	11		1	100	91.6667		100
	24	89
	25	39	21	14	0	0	35	100	14	40	35			21	14			100	100
	26	0
			285	268	18	33	553	91.5563	286	47.351	604			285	266	11	32	100	99.2537	61.1111	96.9697
(1626A:1590B) X WT	1	33	6	9	1	2	15	83.3333	10	55.5556	18			0	1	0	0	0	11.1111	0	0
	2	85	12	14	11	11	26	54.1667	25	52.0833	48			0	1	0	0	0	7.14286	0	0
	3	70	9	8	5	6	17	60.7143	13	46.4286	28			0	0	0	0	0	0	0	0
	4	133	17	17	3	6	34	79.0698	20	46.5116	43			0	2	0	0	0	11.7647	0	0
	5	50	9	19	0	3	28	90.3226	19	61.2903	31			0	3		0	0	15.7895		0
	6	35	20	12	1	1	32	94.1176	13	38.2353	34			0	1	0	0	0	8.33333	0	0
	7	44	11	14	1	0	25	96.1538	15	57.6923	26			0	3	0		0	21.4286	0
	8	55	20	16	1	1	36	94.7368	17	44.7368	38			0	4	0	0	0	25	0	0
	9	36	10	7	1	6	17	70.8333	8	33.3333	24			0	1	0	0	0	14.2857	0	0
	10	161	35	37	1	4	72	93.5065	38	49.3506	77			1	1	0	0	2.85714	2.7027	0	0
	11	70	11	17	4	2	28	82.3529	21	61.7647	34			0	3	0	0	0	17.6471	0	0
	12	149	36	36	0	0	72	100	36	50	72			0	0			0	0
	13	61	22	28	3	2	50	90.9091	31	56.3636	55			0	5	0	0	0	17.8571	0	0
	14	10	1	5	0	0	6	100	5	83.3333	6			0	3			0	60
	17	101	12	16	2	1	28	90.3226	18	58.0645	31			0	1	0	0	0	6.25	0	0
	18	129	13	18	2	2	31	88.5714	20	57.1429	35			0	0	0	0	0	0	0	0
	19	150	9	10	4	0	19	82.6087	14	60.8696	23			0	1	0		0	10	0
	20	0
	21	84	9	12	4	7	21	65.625	16	50	32			0	3	0	0	0	25	0	0
	22	46	10	11	1	1	21	91.3043	12	52.1739	23			0	1	0	0	0	9.09091	0	0
	23	68	21	30	2	0	51	96.2264	32	60.3774	53			0	2	0		0	6.66667	0
	24	70	17	16	4	6	33	76.7442	20	46.5116	43			0	5	0	0	0	31.25	0	0
	25	52	12	8	1	1	20	90.9091	9	40.9091	22			0	0	0	0	0	0	0	0
	26	79	11	15	5	1	26	81.25	20	62.5	32			0	1	0	0	0	6.66667	0	0
	27	62	12	18	3	1	30	88.2353	21	61.7647	34			0	1	0	0	0	5.55556	0	0
	28	43	17	20	3	2	37	88.0952	23	54.7619	42			0	5	0	0	0	25	0	0
	29	80	47	44	4	2	91	93.8144	48	49.4845	97			0	10	0	0	0	22.7273	0	0
	30	45	2	5	0	0	7	100	5	71.4286	7			0	5			0	100
	31	0
	32	0
	34	0
	35	56	15	27	4	7	42	79.2453	31	58.4906	53			0	13	0	0	0	48.1481	0	0
	36	0
	37	0
	39	60	31	25	6	9	56	78.8732	31	43.662	71			0	4	0	0	0	16	0	0
	40	0
	41	0
	42	30	0	1	0	0	1	100	1	100	1				0				0
	43	0
	44	60	27	26	13	7	53	72.6027	39	53.4247	73			0	4	1	0	0	15.3846	7.69231	0
			484	541	90	91	1025	84.9917	631	52.3217	1206			1	84	1	0	0.206612	15.5268	1.11111	0
WT X (1626A:1590B)	1	93	8	14	1	2	22	88	15	60	25			8	14	1	1	100	100	100	50
	2	70	8	9	3	1	17	80.9524	12	57.1429	21			7	9	2	0	87.5	100	66.6667	0
	3	74	11	17	2	0	28	93.3333	19	63.3333	30			11	17	2		100	100	100
	4	56	23	23	1	9	46	82.1429	24	42.8571	56			23	23	1	3	100	100	100	33.3333
	5	95	6	9	1	0	15	93.75	10	62.5	16			6	9	1		100	100	100
	6	0
	7	75	19	18	6	0	37	86.0465	24	55.814	43			19	18	3		100	100	50
	8	64	7	6	1	0	13	92.8571	7	50	14			7	6	1		100	100	100
	9	110	20	27	5	2	47	87.037	32	59.2593	54			20	27	4	1	100	100	80	50
	10	0
	11	85	30	24	14	13	54	66.6667	38	46.9136	81			30	24	9	11	100	100	64.2857	84.6154
	12	82	30	28	10	8	58	76.3158	38	50	76			30	28	10	8	100	100	100	100
	13	5	3	1	0	0	4	100	1	25	4			3	1			100	100
	14	55	6	8	1	0	14	93.3333	9	60	15			6	8	1		100	100	100
	15	37	16	10	0	2	26	92.8571	10	35.7143	28			16	10		0	100	100		0
	16	0
	17	10	2	8	0	0	10	100	8	80	10			2	8			100	100
	18	0
	19	30	15	13	0	1	28	96.5517	13	44.8276	29			15	13		0	100	100		0
	20	103	17	27	10	3	44	77.193	37	64.9123	57			16	27	7	1	94.1176	100	70	33.3333
	21	50	12	15	3	2	27	84.375	18	56.25	32			12	15	0	2	100	100	0	100
	22	20	4	4	0	4	8	66.6667	4	33.3333	12			2	4		0	50	100		0
	23	40	6	5	1	0	11	91.6667	6	50	12			6	4	1		100	80	100
	25	34	16	16	0	0	32	100	16	50	32			16	16			100	100
	26	79	25	26	1	3	51	92.7273	27	49.0909	55			25	26	1	2	100	100	100	66.6667
	27	0
	28	0
	29	29	11	14	0	2	25	92.5926	14	51.8519	27			11	14		0	100	100		0
	30	51	15	25	3	1	40	90.9091	28	63.6364	44			15	25	3	0	100	100	100	0
	31	0
	32	0
	33	25	11	13	1	0	24	96	14	56	25			11	13	1		100	100	100
	34	0
	35	0
	36	0
	37	77	20	33	1	3	53	92.9825	34	59.6491	57			20	33	0	2	100	100	0	66.6667
	38	0
			341	393	65	56	734	85.848	458	53.5673	855			337	392	48	31	98.827	99.7455	73.8462	55.3571

## Sheet: U6A cutting
		Genotype count/percentage												Mosaic count					Mosaic percentage				Total cut	Cut rate
F1 cross	Female no.	A	AB	B	WT	All A	A %	All B	B %	B+WT	Total			A	AB	B	WT	B+WT	A	AB	B	WT		Overall	B + WT
(1590B:1626A) X Cd KO	1	5	2	1	4	7	58.3333	3	8.33333	5	12			5	2	0	0	0	100	100	0	0	7	58.3333	0
	2	20	21	6	11	41	70.6897	27	10.3448	17	58			20	21	0	0	0	100	100	0	0	41	70.6897	0
	3	17	16	6	5	33	75	22	13.6364	11	44			17	16	0	0	0	100	100	0	0	33	75	0
	4	15	23	4	3	38	84.4444	27	8.88889	7	45			15	23	0	0	0	100	100	0	0	38	84.4444	0
	5	48	54	15	12	102	79.0698	69	11.6279	27	129			48	54	0	1	1	100	100	0	8.33333	103	79.845	3.7037
	6	11	8	4	1	19	79.1667	12	16.6667	5	24			11	8	0	0	0	100	100	0	0	19	79.1667	0
	7	5	21	10	2	26	68.4211	31	26.3158	12	38			5	21	0	0	0	100	100	0	0	26	68.4211	0
	8
	9	66	48	10	18	114	80.2817	58	7.04225	28	142			66	48	0	0	0	100	100	0	0	114	80.2817	0
	10	23	25	5	3	48	85.7143	30	8.92857	8	56			23	25	0	0	0	100	100	0	0	48	85.7143	0
	11	21	20	4	2	41	87.234	24	8.51064	6	47			21	20	0	0	0	100	100	0	0	41	87.234	0
	12
	13	14	14	4	0	28	87.5	18	12.5	4	32			14	14	1		1	100	100	25		29	90.625	25
	14	24	28	4	7	52	82.5397	32	6.34921	11	63			24	28	0	0	0	100	100	0	0	52	82.5397	0
	15	10	16	7	8	26	63.4146	23	17.0732	15	41			10	16	0	0	0	100	100	0	0	26	63.4146	0
	16	25	15	7	6	40	75.4717	22	13.2075	13	53			25	15	0	0	0	100	100	0	0	40	75.4717	0
	17	21	12	5	2	33	82.5	17	12.5	7	40			21	12	0	0	0	100	100	0	0	33	82.5	0
	18	21	23	8	9	44	72.1311	31	13.1148	17	61			21	23	1	0	1	100	100	12.5	0	45	73.7705	5.88235
	19
	20	16	15	3	0	31	91.1765	18	8.82353	3	34			16	15	0		0	100	100	0		31	91.1765	0
	21	13	17	5	3	30	78.9474	22	13.1579	8	38			13	17	0	0	0	100	100	0	0	30	78.9474	0
	22	30	25	8	8	55	77.4648	33	11.2676	16	71			30	25	0	0	0	100	100	0	0	55	77.4648	0
	23	27	32	2	3	59	92.1875	34	3.125	5	64			27	32	0	0	0	100	100	0	0	59	92.1875	0
	24	12	22	3	1	34	89.4737	25	7.89474	4	38			12	22	0	0	0	100	100	0	0	34	89.4737	0
	25	29	20	7	12	49	72.0588	27	10.2941	19	68			29	20	0	0	0	100	100	0	0	49	72.0588	0
	26	17	25	8	5	42	76.3636	33	14.5455	13	55			17	25	0	0	0	100	100	0	0	42	76.3636	0
	27	19	22	4	1	41	89.1304	26	8.69565	5	46			19	22	0	0	0	100	100	0	0	41	89.1304	0
	28	15	25	6	3	40	81.6327	31	12.2449	9	49			15	25	0	0	0	100	100	0	0	40	81.6327	0
	30	12	23	3	3	35	85.3659	26	7.31707	6	41			12	23	0	0	0	100	100	0	0	35	85.3659	0
	31	30	34	5	6	64	85.3333	39	6.66667	11	75			30	34	0	0	0	100	100	0	0	64	85.3333	0
	32
	33	15	24	4	2	39	86.6667	28	8.88889	6	45			15	24	0	0	0	100	100	0	0	39	86.6667	0
	34	38	34	7	11	72	80	41	7.77778	18	90			38	34	0	0	0	100	100	0	0	72	80	0
	35	11	21	4	8	32	72.7273	25	9.09091	12	44			11	21	1	4	5	100	100	25	50	37	84.0909	41.6667
	36	30	27	7	9	57	78.0822	34	9.58904	16	73			30	27	0	0	0	100	100	0	0	57	78.0822	0
	37	22	16	3	2	38	88.3721	19	6.97674	5	43			22	16	0	1	1	100	100	0	50	39	90.6977	20
	38
	39	15	8	1	2	23	88.4615	9	3.84615	3	26			15	8	0	0	0	100	100	0	0	23	88.4615	0
	40	28	33	6	7	61	82.4324	39	8.10811	13	74			28	33	0	0	0	100	100	0	0	61	82.4324	0
	42	30	31	13	0	61	82.4324	44	17.5676	13	74			30	31	0		0	100	100	0		61	82.4324	0
	43	27	29	5	9	56	80	34	7.14286	14	70			27	29	0	1	1	100	100	0	11.1111	57	81.4286	7.14286
	44
	45	11	16	3	1	27	87.0968	19	9.67742	4	31			11	16	3	1	4	100	100	100	100	31	100	100
	47
	48
	49
		793	845	207	189	1638	80.531	1052	10.177	396	2034			793	845	6	8	14	100	100	2.89855	4.2328	1652	81.2193	3.53535
Cd KO X (1590B:1626A)	1	19	16	1	1	35	94.5946	17	45.9459	2	37			19	16	0	0	0	100	100	0	0	35	94.5946	0
	2	25	15	2	4	40	86.9565	17	36.9565	6	46			25	15	2	4	6	100	100	100	100	46	100	100
	3	26	29	1	2	55	94.8276	30	51.7241	3	58			26	29	1	2	3	100	100	100	100	58	100	100
	4	17	13	1	2	30	90.9091	14	42.4242	3	33			17	13	1	0	1	100	100	100	0	31	93.9394	33.3333
	5
	6	11	13	3	3	24	80	16	53.3333	6	30			11	13	2	3	5	100	100	66.6667	100	29	96.6667	83.3333
	7	10	10	1	1	20	90.9091	11	50	2	22			10	10	1	0	1	100	100	100	0	21	95.4545	50
	8	27	43	5	6	70	86.4198	48	59.2593	11	81			27	43	4	1	5	100	100	80	16.6667	75	92.5926	45.4545
	9	19	24	0	0	43	100	24	55.814	0	43			19	24				100	100			43	100
	10	16	16	4	0	32	88.8889	20	55.5556	4	36			16	16	4		4	100	100	100		36	100	100
	11
	12	3	13	0	0	16	100	13	81.25	0	16			3	13				100	100			16	100
	13	14	24	3	1	38	90.4762	27	64.2857	4	42			14	24	3	1	4	100	100	100	100	42	100	100
	14	7	5	0	1	12	92.3077	5	38.4615	1	13			7	5		1	1	100	100		100	13	100	100
	16	12	19	2	2	31	88.5714	21	60	4	35			12	19	2	2	4	100	100	100	100	35	100	100
	17	33	26	2	2	59	93.6508	28	44.4444	4	63			33	26	2	2	4	100	100	100	100	63	100	100
	18	15	22	1	1	37	94.8718	23	58.9744	2	39			15	22	1	0	1	100	100	100	0	38	97.4359	50
	19	21	23	1	3	44	91.6667	24	50	4	48			21	23	1	3	4	100	100	100	100	48	100	100
	20
	21	2	9	0	0	11	100	9	81.8182	0	11			2	9				100	100			11	100
	22
	23	12	18	4	0	30	88.2353	22	64.7059	4	34			12	18	4		4	100	100	100		34	100	100
	24	11	11	1	1	22	91.6667	12	50	2	24			11	11	0	1	1	100	100	0	100	23	95.8333	50
	25	5	21	2	0	26	92.8571	23	82.1429	2	28			5	21	0		2	100	100	0		26	92.8571	100
	29	6	4	1	0	10	90.9091	5	45.4545	1	11			6	4	1		1	100	100	100		11	100	100
	30	23	20	2	2	43	91.4894	22	46.8085	4	47			23	20	1	2	3	100	100	50	100	46	97.8723	75
	31	33	20	6	2	53	86.8852	26	42.623	8	61			33	20	6	2	8	100	100	100	100	61	100	100
	32	16	16	0	0	32	100	16	50	0	32			16	16				100	100			32	100
	33	6	5	1	0	11	91.6667	6	50	1	12			6	5	0		0	100	100	0		11	91.6667	0
	34	0	1	1	0	1	50	2	100	1	2				1	0		0		100	0		1	50	0
	35
	37
	38	1	1	1	0	2	66.6667	2	66.6667	1	3			1	1	1		1	100	100	100		3	100	100
	39
	41	25	32	1	0	57	98.2759	33	56.8966	1	58			25	32	1		1	100	100	100		58	100	100
	44	19	22	1	4	41	89.1304	23	50	5	46			19	22	0	3	3	100	100	0	75	44	95.6522	60
		434	491	48	38	925	91.4936	539	53.3136	86	1011			434	491	38	27	67	100	100	79.1667	71.0526	990	97.9228	77.907
Cd KO X (1590B:1626A)	1
	2	16	17	1	0	33	97.0588	18	52.9412	1	34			16	17	0		0	100	100	0		33	97.0588	0
	3	22	22	0	2	44	95.6522	22	47.8261	2	46			22	22		0	0	100	100		0	44	95.6522	0
	4	18	18	2	1	36	92.3077	20	51.2821	3	39			18	18	2	1	3	100	100	100	100	39	100	100
	5
	6	17	16	5	3	33	80.4878	21	51.2195	8	41			17	16	5	3	8	100	100	100	100	41	100	100
	7	56	55	2	3	111	95.6897	57	49.1379	5	116			56	55	1	3	4	100	100	50	100	115	99.1379	80
	8
	9	9	14	1	0	23	95.8333	15	62.5	1	24			9	14	1		1	100	100	100		24	100	100
	10	5	12	1	2	17	85	13	65	3	20			5	12	1	2	3	100	100	100	100	20	100	100
	11
	12	1	1	0	0	2	100	1	50	0	2			1	1				100	100			2	100
	13	36	30	1	5	66	91.6667	31	43.0556	6	72			36	30	1	5	6	100	100	100	100	72	100	100
	14	11	7	1	0	18	94.7368	8	42.1053	1	19			11	7	1		1	100	100	100		19	100	100
	15	10	18	1	0	28	96.5517	19	65.5172	1	29			10	18	1		1	100	100	100		29	100	100
	16	20	18	3	4	38	84.4444	21	46.6667	7	45			20	18	3	4	7	100	100	100	100	45	100	100
	17	11	12	4	1	23	82.1429	16	57.1429	5	28			11	12	4	1	5	100	100	100	100	28	100	100
	18	16	15	3	3	31	83.7838	18	48.6486	6	37			16	15	3	3	6	100	100	100	100	37	100	100
	19	26	39	0	1	65	98.4848	39	59.0909	1	66			26	39		0	0	100	100		0	65	98.4848	0
	20	25	25	2	3	50	90.9091	27	49.0909	5	55			25	25	1	3	4	100	100	50	100	54	98.1818	80
	21
	22
	23	13	11	2	3	24	82.7586	13	44.8276	5	29			13	11	2	1	3	100	100	100	33.3333	27	93.1034	60
	24
	25
		312	330	29	31	642	91.453	359	51.1396	60	702			312	330	26	26	52	100	100	89.6552	83.871	694	98.8604	86.6667
(1590B:1626A) X Cd KO	1	51	10	9	9	61	77.2152	19	24.0506	18	79			51	10	0	4	4	100	100	0	44.4444	65	82.2785	22.2222
	3
	4
	5
	6
	7
	8
	9	21	16	1	1	37	94.8718	17	43.5897	2	39			21	16	0	0	0	100	100	0	0	37	94.8718	0
	10
	11	22	16	5	5	38	79.1667	21	43.75	10	48			22	16	0	0	0	100	100	0	0	38	79.1667	0
	12
	13	14	67	2	7	81	90	69	76.6667	9	90			14	67	0	0	0	100	100	0	0	81	90	0
	14	41	36	6	3	77	89.5349	42	48.8372	9	86			41	36	0	0	0	100	100	0	0	77	89.5349	0
	15	17	19	1	4	36	87.8049	20	48.7805	5	41			17	19	0	0	0	100	100	0	0	36	87.8049	0
	17	15	17	5	5	32	76.1905	22	52.381	10	42			15	17	1	0	1	100	100	20	0	33	78.5714	10
	18
	19	14	12	2	3	26	83.871	14	45.1613	5	31			14	12	0	0	0	100	100	0	0	26	83.871	0
	20	19	5	2	1	24	88.8889	7	25.9259	3	27			19	5	0	0	0	100	100	0	0	24	88.8889	0
	23	22	32	2	2	54	93.1034	34	58.6207	4	58			22	32	0	0	0	100	100	0	0	54	93.1034	0
	24	16	19	8	12	35	63.6364	27	49.0909	20	55			16	19	7	12	19	100	100	87.5	100	54	98.1818	95
	25	15	12	0	0	27	100	12	44.4444	0	27			15	12				100	100			27	100
		29	18	8	6	47	77.0492	26	42.623	14	61			29	18	6	5	11	100	100	75	83.3333	58	95.082	78.5714
(1626A:1590B) X Cd KO	1
	2	2	4	3	3	6	50	7	58.3333	6	12			2	4	3	3	6	100	100	100	100	12	100	100
	3
	4
	5
	6
	7
	8
	10
	12	1	8	0	1	9	90	8	80	1	10			1	8	0	1	1	100	100		100	10	100	100
	13
	14
	15
	16
	17
	18	0	1	0	0	1	100	1	100	0	1				1					100			1	100
	19	3	1	1	0	4	80	2	40	1	5			3	1	1	0	1	100	100	100		5	100	100
	20
	21
	22
	23
	25
	26
	27
	28
	29
	30
	31
	32
	33	22	12	0	0	34	100	12	35.2941	0	34			22	12				100	100			34	100
	34
	35	28	25	0	1	53	98.1481	25	46.2963	1	54			28	25	0	0	0	100	100		0	53	98.1481	0
	36	27	33	1	2	60	95.2381	34	53.9683	3	63			27	33	0	0	0	100	100	0	0	60	95.2381	0
	37
	38	7	3	0	0	10	100	3	30	0	10			7	3				100	100			10	100
	39
	40	15	16	0	0	31	100	16	51.6129	0	31			15	16				100	100			31	100
	41	6	7	0	2	13	86.6667	7	46.6667	2	15			6	7		1	1	100	100		50	14	93.3333	50
	42	35	41	1	0	76	98.7013	42	54.5455	1	77			35	41	0	-	0	100	100	0		76	98.7013	0
	43
	44
		146	151	6	9	297	95.1923	157	50.3205	15	312			146	151	4	5	9	100	100	66.6667	-	306	98.0769	60
Cd KO X (1626A:1590B)	1	9	18	0	1	27	96.4286	18	64.2857	1	28			9	18	-	1	1	100	100	-	100	28	100	100
	2	12	14	4	3	26	78.7879	18	54.5455	7	33			12	14	4	3	7	100	100	100	100	33	100	100
	3	47	39	3	4	86	92.4731	42	45.1613	7	93			47	39	3	4	7	100	100	100	100	93	100	100
	4	21	16	6	4	37	78.7234	22	46.8085	10	47			21	16	6	4	10	100	100	100	100	47	100	100
	5	36	32	9	2	68	86.0759	41	51.8987	11	79			36	32	9	2	11	100	100	100	100	79	100	100
	6	33	36	9	7	69	81.1765	45	52.9412	16	85			33	36	9	7	16	100	100	100	100	85	100	100
	7	17	11	2	2	28	87.5	13	40.625	4	32			17	11	2	2	4	100	100	100	100	32	100	100
	8	-	-	-	-	-	-	-	-	-	-			-	-	-	-	-	-	-	-	-	-	-	-
	9	-	-	-	-	-	-	-	-	-	-			-	-	-	-	-	-	-	-	-	-	-	-
	10	-	-	-	-	-	-	-	-	-	-			-	-	-	-	-	-	-	-	-	-	-	-
	11	2	3	0	1	5	83.3333	3	50	1	6			2	3	-	1	1	100	100	-	100	6	100	100
	12	28	17	3	10	45	77.5862	20	34.4828	13	58			28	17	3	10	13	100	100	100	100	58	100	100
	15	-	-	-	-	-	-	-	-	-	-			-	-	-	-	-	-	-	-	-	-	-	-
	16	-	-	-	-	-	-	-	-	-	-			-	-	-	-	-	-	-	-	-	-	-	-
	17	-	-	-	-	-	-	-	-	-	-			-	-	-	-	-	-	-	-	-	-	-	-
	18	8	10	2	1	18	85.7143	12	57.1429	3	21			8	10	2	1	3	100	100	100	100	21	100	100
	19	-	-	-	-	-	-	-	-	-	-			-	-	-	-	-	-	-	-	-	-	-	-
	20	-	-	-	-	-	-	-	-	-	-			-	-	-	-	-	-	-	-	-	-	-	-
	21	-	-	-	-	-	-	-	-	-	-			-	-	-	-	-	-	-	-	-	-	-	-
	22	-	-	-	-	-	-	-	-	-	-			-	-	-	-	-	-	-	-	-	-	-	-
	23	-	-	-	-	-	-	-	-	-	-			-	-	-	-	-	-	-	-	-	-	-	-
	24	-	-	-	-	-	-	-	-	-	-			-	-	-	-	-	-	-	-	-	-	-	-
	25	-	-	-	-	-	-	-	-	-	-			-	-	-	-	-	-	-	-	-	-	-	-
	26	12	13	1	2	25	89.2857	14	50	3	28			12	13	1	2	3	100	100	100	100	28	100	100
	27	7	5	3	0	12	80	8	53.3333	3	15			7	5	3	-	3	100	100	100	-	15	100	100
	28	13	17	0	0	30	100	17	56.6667	0	30			13	17	-	-	-	100	100	-	-	30	100	-
	29	-	-	-	-	-	-	-	-	-	-			-	-	-	-	-	-	-	-	-	-	-	-
	30	-	-	-	-	-	-	-	-	-	-			-	-	-	-	-	-	-	-	-	-	-	-
	31	-	-	-	-	-	-	-	-	-	-			-	-	-	-	-	-	-	-	-	-	-	-
	32	-	-	-	-	-	-	-	-	-	-			-	-	-	-	-	-	-	-	-	-	-	-
	33	12	25	3	1	37	90.2439	28	68.2927	4	41			12	25	3	1	4	100	100	100	100	41	100	100
	34	2	2	1	3	4	50	3	37.5	4	8			2	2	1	3	4	100	100	100	100	8	100	100
	35	31	31	9	4	62	82.6667	40	53.3333	13	75			8	6	4		4	25.8065	19.3548	44.4444	0	18	24	30.7692
	36	-	-	-	-	-	-	-	-	-	-			-	-	-	-	-	-	-	-	-	-	-	-
	37	4	1	1	0	5	83.3333	2	33.3333	1	6			4	1	0	-	0	100	100	0	-	5	83.3333	0
	38	-	-	-	-	-	-	-	-	-	-			-	-	-	-	-	-	-	-	-	-	-	-
	39	8	12	4	0	20	83.3333	16	66.6667	4	24			8	12	4	-	4	100	100	100	-	24	100	100
	40	3	3	1	1	6	75	4	50	2	8			3	3	1	1	2	100	100	100	100	8	100	100
	41	-	-	-	-	-	-	-	-	-	-			-	-	-	-	-	-	-	-	-	-	-	-
	42	6	8	0	0	14	100	8	57.1429	0	14			6	8	-	-	-	100	100	-	-	14	100	-
	43	9	9	1	0	18	94.7368	10	52.6316	1	19			9	9	1	-	1	100	100	100	-	19	100	100
	44	1	0	0	0	1	100	0	0	0	1			1	-	-	-	-	100	-	-	-	1	100	-
	45	11	12	0	1	23	95.8333	12	50	1	24			11	12	-	1	1	100	100	-	100	24	100	100
		332	334	62	47	666	85.9355	396	51.0968	109	775			309	309	56	43	99	93.0723	92.515	-	91.4894	717	92.5161	90.8257

## Sheet: U6B homing
			Genotype count/percentage											Mosaic count					Mosaic percentage
F1 cross	Female no.	No. of embryos	A	AB	B	WT	All A	A %	All B	B %	B + WT	Total		A	AB	B	WT	B + WT	A	AB	B	WT	B + WT
(1590B:1757C) X WT	1	0
	2	46	17	26	1	1	43	95.5556	27	60	2	45		0	6	0	0	0	0	23.0769	0	0	0
	3	0
	4	61	25	20	2	3	45	90	22	44	5	50		0	1	0	0	0	0	5	0	0	0
	5	120	47	52	6	7	99	88.3929	58	51.7857	13	112		1	14	0	0	0	2.12766	26.9231	0	0	0
	6	0
	7	0
	8	0
	9	110	44	50	6	10	94	85.4545	56	50.9091	16	110		0	31	0	0	0	0	62	0	0	0
	10	0
	11	67	24	34	5	4	58	86.5672	39	58.209	9	67		0	13	0	0	0	0	38.2353	0	0	0
	12	38	23	14	1	0	37	97.3684	15	39.4737	1	38		0	1	0		0	0	7.14286	0		0
	13	0
	14	0
	15	0
	16	0
	17		51	45	5	3	96	92.3077	50	48.0769	8	104		3	9	0	0	0	5.88235	20	0	0	0
	18		44	36	1	1	80	97.561	37	45.122	2	82		1	4	0	0	0	2.27273	11.1111	0	0	0
	19		23	22	9	6	45	75	31	51.6667	15	60		3	0	0	1	1	13.0435	0	0	16.6667	6.66667
	20		23	30	7	9	53	76.8116	37	53.6232	16	69		1	1	0	0	0	4.34783	3.33333	0	0	0
	21		51	42	2	2	93	95.8763	44	45.3608	4	97		9	7	0	0	0	17.6471	16.6667	0	0	0
	22		49	55	4	5	104	92.0354	59	52.2124	9	113		0	5	0	0	0	0	9.09091	0	0	0
	23		52	37	9	4	89	87.2549	46	45.098	13	102		4	0	2	0	2	7.69231	0	22.2222	0	15.3846
	24		23	24	1	2	47	94	25	50	3	50		0	6	0	0	0	0	25	0	0	0
	25		31	31	2	1	62	95.3846	33	50.7692	3	65		0	5	0	0	0	0	16.129	0	0	0
	26		39	32	4	2	71	92.2078	36	46.7532	6	77		4	2	1	1	2	10.2564	6.25	25	50	33.3333
	27		54	62	6	2	116	93.5484	68	54.8387	8	124		3	10	3	0	3	5.55556	16.129	50	0	37.5
	28		40	37	1	3	77	95.0617	38	46.9136	4	81		0	5	0	0	0	0	13.5135	0	0	0
	29		18	19	3	3	37	86.0465	22	51.1628	6	43		0	1	0	0	0	0	5.26316	0	0	0
	30		44	47	1	2	91	96.8085	48	51.0638	3	94		1	3	0	0	0	2.27273	6.38298	0	0	0
	31		11	11	0	0	22	100	11	50	0	22		0	0			0	0	0
	32		33	30	7	2	63	87.5	37	51.3889	9	72		0	5	0	0	0	0	16.6667	0	0	0
	33		16	22	8	7	38	71.6981	30	56.6038	15	53		0	4	0	0	0	0	18.1818	0	0	0
	34		51	52	6	10	103	86.5546	58	48.7395	16	119		1	9	0	0	0	1.96078	17.3077	0	0	0
	35	0
	36	0
	37	0
	38	0
	39	0
			833	830	97	89	1663	89.9405	927	50.1352	186	1849		31	142	6	2	8	3.72149	17.1084	6.18557	2.24719	4.30108
			Genotype count/percentage											Mosaic count					Mosaic percentage
	Female no.	No. of embryos	A	AB	B	WT	All A	A %	All B	B %	B + WT	Total		A	AB	B	WT	B + WT	A	AB	B	WT	B + WT
WT X (1590B:1757C)	1	1
	2	0
	3	0
	4	67	26	24	2	0	50	96.1538	26	50	2	52		26	24	2		2	100	100	100		100
	5	32	7	12	4	2	19	76	16	64	6	25		7	12	2	0	2	100	100	50	0	33.3333
	6	123	38	39	0	1	77	98.7179	39	50	1	78		38	39		1	1	100	100		100	100
	7	38	12	24	0	2	36	94.7368	24	63.1579	2	38		12	24		2	2	100	100		100	100
	8	19	5	8	0	0	13	100	8	61.5385	0	13		5	8			0	100	100
	9		19	7	0	0	26	100	7	26.9231	0	26		18	7			0	94.7368	100
	10		15	12	0	1	27	96.4286	12	42.8571	1	28		15	12		1	1	100	100		100	100
	11		49	48	2	4	97	94.1748	50	48.5437	6	103		49	48	2	4	6	100	100	100	100	100
	12		43	50	1	3	93	95.8763	51	52.5773	4	97		43	50	1	3	4	100	100	100	100	100
	13		43	36	0	0	79	100	36	45.5696	0	79		43	36			0	100	100
	14		25	24	2	1	49	94.2308	26	50	3	52		25	24	2	1	3	100	100	100	100	100
	15		19	13	2	0	32	94.1176	15	44.1176	2	34		19	13	2		2	100	100	100		100
	16
	17		8	3	0	0	11	100	3	27.2727	0	11		8	3			0	100	100
	18		40	43	1	0	83	98.8095	44	52.381	1	84		40	43	1		1	100	100	100		100
	19	0
	20		8	9	0	2	17	89.4737	9	47.3684	2	19		8	9		2	2	100	100		100	100
	21		36	34	0	1	70	98.5915	34	47.8873	1	71		36	34		1	1	100	100		100	100
	22		39	38	3	1	77	95.0617	41	50.6173	4	81		38	38	1	1	2	97.4359	100	33.3333	100	50
	23		25	16	0	1	41	97.619	16	38.0952	1	42		23	16		1	1	92	100		100	100
	24		19	19	0	0	38	100	19	50	0	38		19	19			0	100	100
	25
	26		45	35	2	3	80	94.1176	37	43.5294	5	85		45	35	2	3	5	100	100	100	100	100
	27		13	13	0	0	26	100	13	50	0	26		13	13			0	100	100
	28		56	49	1	0	105	99.0566	50	47.1698	1	106		56	49	1		1	100	100	100		100
	29		25	39	4	2	64	91.4286	43	61.4286	6	70		25	39	4	1	5	100	100	100	50	83.3333
	30		23	29	0	0	52	100	29	55.7692	0	52		23	28			0	100	96.5517
	31		30	36	3	2	66	92.9577	39	54.9296	5	71		29	36	3	2	5	96.6667	100	100	100	100
	32		31	38	1	0	69	98.5714	39	55.7143	1	70		31	38	1		1	100	100	100		100
	33		20	21	1	0	41	97.619	22	52.381	1	42		20	21	1		1	100	100	100		100
	34		44	40	1	0	84	98.8235	41	48.2353	1	85		44	40	1		1	100	100	100		100
	35		22	25	2	0	47	95.9184	27	55.102	2	49		22	25	2		2	100	100	100		100
	36		21	37	0	0	58	100	37	63.7931	0	58		20	37			0	95.2381	100
	37		24	29	0	0	53	100	29	54.717	0	53		24	29			0	100	100
	38		25	40	1	3	65	94.2029	41	59.4203	4	69		24	40	0	1	1	96	100	0	33.3333	25
	39		25	13	0	0	38	100	13	34.2105	0	38		25	13			0	100	100
	40		58	50	2	5	108	93.913	52	45.2174	7	115		58	50	2	4	6	100	100	100	80	85.7143
			938	953	35	34	1891	96.4796	988	50.4082	69	1960		931	952	30	28	58	99.2537	99.8951	85.7143	82.3529	84.058
			Genotype count/percentage											Mosaic count					Mosaic percentage
	Female no.	No. of embryos	A	AB	B	WT	All A	A %	All B	B %	B + WT	Total		A	AB	B	WT	B + WT	A	AB	B	WT	B + WT
(1757C:1590B) X WT	1	123	43	56	10	7	99	85.3448	66	56.8966	17	116		0	5	0	0	0	0	8.92857	0	0	0
	2	150	55	48	12	6	103	85.124	60	49.5868	18	121		1	2	1	0	1	1.81818	4.16667	8.33333	0	5.55556
	3	73	30	21	5	4	51	85	26	43.3333	9	60		0	1	0	0	0	0	4.7619	0	0	0
	4	0
	5	0
	6	0
	7	0
	8	0
	9	0
	10	0
	11	0
	12	66	25	25	3	5	50	86.2069	28	48.2759	8	58		0	2	0	0	0	0	8	0	0	0
	13	0
	14		36	35	10	7	71	80.6818	45	51.1364	17	88		0	2	0	1	1	0	5.71429	0	14.2857	5.88235
	15		31	32	9	21	63	67.7419	41	44.086	30	93		0	2	0	0	0	0	6.25	0	0	0
	16		31	39	3	7	70	87.5	42	52.5	10	80		0	3	0	0	0	0	7.69231	0	0	0
	17		36	40	0	0	76	100	40	52.6316	0	76		4	6			0	11.1111	15
	18		39	52	3	5	91	91.9192	55	55.5556	8	99		1	1	0	0	0	2.5641	1.92308	0	0	0
	19		61	52	0	0	113	100	52	46.0177	0	113		2	1			0	3.27869	1.92308
	20	0
	21		5	2	1	0	7	87.5	3	37.5	1	8		0	0	0		0	0	0	0		0
	22		40	41	1	1	81	97.5904	42	50.6024	2	83		0	5	0	0	0	0	12.1951	0	0	0
	23		30	21	7	12	51	72.8571	28	40	19	70		0	2	0	1	1	0	9.52381	0	8.33333	5.26316
	24		26	28	0	0	54	100	28	51.8519	0	54		0	2			0	0	7.14286
	25		48	44	10	14	92	79.3103	54	46.5517	24	116		1	1	0	0	0	2.08333	2.27273	0	0	0
	26		31	38	4	11	69	82.1429	42	50	15	84		0	3	0	0	0	0	7.89474	0	1	0
	27
	28		24	16	1	1	40	95.2381	17	40.4762	2	42		0	1	0	0	0	0	6.25	0	0	0
	29		60	70	0	0	130	100	70	53.8462	0	130		1	2			0	1.66667	2.85714
	30		58	80	7	3	138	93.2432	87	58.7838	10	148		0	2	0	0	0	0	2.5	0	0	0
	31		41	36	7	14	77	78.5714	43	43.8776	21	98		1	6	0	0	0	2.43902	16.6667	0	2	0
	32		43	59	0	0	102	100	59	57.8431	0	102		0	5			0	0	8.47458
	33		47	48	2	6	95	92.233	50	48.5437	8	103		0	0	0	0	0	0	0	0	0	0
	34		10	17	16	14	27	47.3684	33	57.8947	30	57		0	0	0	0	0	0	0	0	0	0
	35		38	39	2	0	77	97.4684	41	51.8987	2	79		0	2	0		0	0	5.12821	0		0
	36		36	38	4	4	74	90.2439	42	51.2195	8	82		1	2	0	0	0	2.77778	5.26316	0	3	0
	37		42	44	4	1	86	94.5055	48	52.7473	5	91		0	9	0	0	0	0	20.4545	0	0	0
	38		21	28	3	0	49	94.2308	31	59.6154	3	52		0	1	0		0	0	3.57143	0		0
	39		29	33	1	0	62	98.4127	34	53.9683	1	63		0	0	0		0	0	0	0		0
			1016	1082	125	143	2098	88.6729	1207	51.0144	268	2366		12	68	1	2	3	1.1811	6.28466	0	0	1.1194
			Genotype count/percentage											Mosaic count					Mosaic percentage
	Female no.	No. of embryos	A	AB	B	WT	All A	A %	All B	B %	B + WT	Total		A	AB	B	WT	B + WT	A	AB	B	WT	B + WT
WT X (1757C:1590B)	1	81	39	26	6	1	65	90.2778	32	44.4444	7	72		39	26	6	1	7	100	100	100	100	100
	2	3	0	2	0	0	2	100	2	100	0	2		0	2			0		100
	3	0
	4	20	9	8	0	0	17	100	8	47.0588	0	17		9	8			0	100	100
	5	85	37	33	0	4	70	94.5946	33	44.5946	4	74		36	33		4	4	97.3	100		100	100
	6	92	36	35	9	6	71	82.5581	44	51.1628	15	86		36	35	9	6	15	100	100	100	100	100
	7	59	38	20	0	0	58	100	20	34.4828	0	58		38	20			0	100	100
	8	0
	9	51	8	28	2	5	36	83.7209	30	69.7674	7	43		8	28	2	5	7	100	100	100	100	100
	10	0
	11	11	0	2	2	2	2	33.3333	4	66.6667	4	6		0	2	2	2	4		100	100	100	100
	12	113	46	61	1	0	107	99.0741	62	57.4074	1	108		46	61	1		1	100	100	100		100
	13	63	16	15	2	2	31	88.5714	17	48.5714	4	35		16	15	2	2	4	100	100	100	100	100
	14	0
	15	0
	16		16	15	0	0	31	100	15	48.3871	0	31		16	15			0	100	100
	17	0
	18		3	1	1	0	4	80	2	40	1	5		3	1	1		1	100	100	100		100
	19		28	22	4	4	50	86.2069	26	44.8276	8	58		28	22	4	3	7	100	100	100	100	87.5
	20		6	6	0	0	12	100	6	50	0	12		6	6			0	100	100
	21		28	20	1	2	48	94.1176	21	41.1765	3	51		28	20	1	1	2	100	100	100	50	66.6667
	22		25	25	0	4	50	92.5926	25	46.2963	4	54		25	25		4	4	100	100		100	100
	23		41	33	1	1	74	97.3684	34	44.7368	2	76		41	33	1	1	2	100	100	100	100	100
	24		19	15	0	4	34	89.4737	15	39.4737	4	38		19	15		4	4	100	100		100	100
	25		2	1	0	0	3	100	1	33.3333	0	3		2	1			0	100	100
	26		17	15	0	5	32	86.4865	15	40.5405	5	37		17	15		3	3	100	100		60	60
	27		38	36	0	0	74	100	36	48.6486	0	74		38	36			0	100	100
	28		40	37	0	1	77	98.7179	37	47.4359	1	78		40	37		1	1	100	100		100	100
	29		25	18	0	1	43	97.7273	18	40.9091	1	44		25	18		1	1	100	100		100	100
	30		20	21	1	1	41	95.3488	22	51.1628	2	43		20	21	1	1	2	100	100	100	100	100
	31		22	24	0	0	46	100	24	52.1739	0	46		22	24			0	100	100
	32		11	19	0	0	30	100	19	63.3333	0	30		11	19			0	100	100
	33		41	49	0	0	90	100	49	54.4444	0	90		41	49			0	100	100
	34		11	8	1	2	19	86.3636	9	40.9091	3	22		11	8	0	2	2	100	100	0	100	66.6667
			622	595	31	45	1217	94.1222	626	48.4145	76	1293		621	595	30	41	71	99.8392	100	96.7742	91.1111	93.4211

## Sheet: U6B cutting
		Genotype count/percentage											Mosaic/KO count					Total cut	Cut rate
F1 cross	Female no.	A	AB	B	WT	All A	A %	All B	B %	B+WT	Total		A	AB	B	WT	B+WT		Overall	B + WT
(1590B:1757C) X Cd KO	1	29	37	1	0	66	98.5075	38	56.7164	1	67		29	37	0		0	66	98.5075	0
	2	33	43	7	7	76	84.4444	50	55.5556	14	90		33	43	1	0	1	77	85.5556	7.14286
	3	30	35	0	1	65	98.4848	35	53.0303	1	66		30	35		0	0	65	98.4848	0
	4	6	2	2	0	8	80	4	40	2	10		6	2	0		0	8	80	0
	5	17	11	0	0	28	100	11	39.2857	0	28		17	11			0	28	100
	6	60	64	2	1	124	97.6378	66	51.9685	3	127		60	64	0	0	0	124	97.6378	0
	7	48	53	3	2	101	95.283	56	52.8302	5	106		48	53	0	0	0	101	95.283	0
	8	20	36	11	7	56	75.6757	47	63.5135	18	74		20	36	0	0	0	56	75.6757	0
	10	53	62	10	5	115	88.4615	72	55.3846	15	130		53	62	2	0	2	117	90	13.3333
	11	24	27	2	3	51	91.0714	29	51.7857	5	56		24	27	0	0	0	51	91.0714	0
	13	18	29	2	3	47	90.3846	31	59.6154	5	52		18	29	0	0	0	47	90.3846	0
	14	19	20	9	4	39	75	29	55.7692	13	52		19	20	0	0	0	39	75	0
	15	26	32	0	0	58	100	32	55.1724	0	58		26	32			0	58	100
	16	41	28	2	2	69	94.5205	30	41.0959	4	73		41	28	0	0	0	69	94.5205	0
	17	11	16	7	12	27	58.6957	23	50	19	46		11	16	0	1	1	28	60.8696	5.26316
	18	74	77	0	1	151	99.3421	77	50.6579	1	152		74	77		1	1	152	100	100
	19	22	26	12	8	48	70.5882	38	55.8824	20	68		22	26	0	0	0	48	70.5882	0
	20	2	11	0	1	13	92.8571	11	78.5714	1	14		2	11		0	0	13	92.8571	0
	21	35	35	2	0	70	97.2222	37	51.3889	2	72		35	35	0		0	70	97.2222	0
	22	38	30	5	1	68	91.8919	35	47.2973	6	74		38	30	0	1	1	69	93.2432	16.6667
	23	27	22	2	2	49	92.4528	24	45.283	4	53		27	22	0	0	0	49	92.4528	0
	24	38	34	5	0	72	93.5065	39	50.6494	5	77		38	34	3		3	75	97.4026	60
	26	33	33	3	2	66	92.9577	36	50.7042	5	71		33	33	0	0	0	66	92.9577	0
	27	49	62	6	3	111	92.5	68	56.6667	9	120		49	62	1	1	2	113	94.1667	22.2222
	29	9	5	0	0	14	100	5	35.7143	0	14		9	5			0	14	100
	30	38	35	5	2	73	91.25	40	50	7	80		38	35	0	0	0	73	91.25	0
	31
	32	20	23	3	0	43	93.4783	26	56.5217	3	46		20	23	0		0	43	93.4783	0
	33
	34
	35	20	25	1	4	45	90	26	52	5	50		20	25	0	0	0	45	90	0
	36	50	44	4	3	94	93.0693	48	47.5248	7	101		50	44	0	0	0	94	93.0693	0
	37
	38	3	4	3	3	7	53.8462	7	53.8462	6	13		3	4	0	1	1	8	61.5385	16.6667
	39	25	20	1	1	45	95.7447	21	44.6809	2	47		25	20	0	0	0	45	95.7447	0
	40	34	24	2	0	58	96.6667	26	43.3333	2	60		34	24	0		0	58	96.6667	0
	41
	42	8	3	0	0	11	100	3	27.2727	0	11		8	3			0	11	100
	43
	44
	45
	46
		960	1008	112	78	1968	91.1956	1120	51.8999	190	2158		960	1008	7	5	12	1980	91.7516	6.31579
		Genotype count/percentage											Mosaic/KO count					Total cut	Cut rate
	Female no.	A	AB	B	WT	All A	A %	All B	B %	B+WT	Total		A	AB	B	WT	B+WT		Overall	B + WT
Cd KO X (1590B:1757C)	1
	2	58	45	0	0	103	100	45	43.6893	0	103		58	45			0	103	100
	3	8	12	2	0	20	90.9091	14	63.6364	2	22		8	12	1		1	21	95.4545	50
	4	8	3	0	0	11	100	3	27.2727	0	11		8	3			0	11	100
	5
	6
	7
	8	2	3	0	0	5	100	3	60	0	5		2	3			0	5	100
	9	23	23	0	0	46	100	23	50	0	46		23	23			0	46	100
	10
	11	22	21	0	0	43	100	21	48.8372	0	43		22	21			0	43	100
	12
	13
	14	4	13	0	0	17	100	13	76.4706	0	17		4	13			0	17	100
	15
	16	2	7	0	1	9	90	7	70	1	10		2	7		1	1	10	100	100
	17
	18	45	35	0	0	80	100	35	43.75	0	80		45	35			0	80	100
	19	21	20	0	1	41	97.619	20	47.619	1	42		21	20		0	0	41	97.619	0
	20	46	40	1	1	86	97.7273	41	46.5909	2	88		46	40	1	1	2	88	100
	21	29	18	0	1	47	97.9167	18	37.5	1	48		29	18		0	0	47	97.9167	0
	22
	23	14	16	0	0	30	100	16	53.3333	0	30		14	16			0	30	100
	24
	25	22	19	0	0	41	100	19	46.3415	0	41		22	19			0	41	100
	26	8	12	0	1	20	95.2381	12	57.1429	1	21		8	12		1	1	21	100
	27
	28	33	32	1	1	65	97.0149	33	49.2537	2	67		33	32	1	1	2	67	100	100
	29	47	38	1	2	85	96.5909	39	44.3182	3	88		47	38	1	2	3	88	100	100
	30	26	25	2	0	51	96.2264	27	50.9434	2	53		26	25	2		2	53	100	100
	31	25	24	6	8	49	77.7778	30	47.619	14	63		25	24	6	7	13	62	98.4127	92.8571
	32
	33
	34	25	26	2	1	51	94.4444	28	51.8519	3	54		25	26	1	1	2	53	98.1481
	35	32	33	3	1	65	94.2029	36	52.1739	4	69		32	33	3	1	4	69	100	100
	36	24	35	0	1	59	98.3333	35	58.3333	1	60		24	35		1	1	60	100	100
	37
	38	1	3	0	0	4	100	3	75	0	4		1	3			0	4	100
	39
	40
	41
	42
	43	23	19	0	0	42	100	19	45.2381	0	42		23	19			0	42	100
	44	33	25	3	3	58	90.625	28	43.75	6	64		33	25	2	3	5	63	98.4375	83.3333
	45	13	16	0	0	29	100	16	55.1724	0	29		13	16			0	29	100
	46
	47
	48
	49	17	16	2	1	33	91.6667	18	50	3	36		17	16	1	1	2	35	97.2222	66.6667
	50
	51
	52	5	3	0	0	8	100	3	37.5	0	8		5	3			0	8	100
		616	582	23	23	1198	96.3023	605	48.6334	46	1244		594	563	18	19	37	1235	99.2765	80.4348
		Genotype count/percentage											Mosaic/KO count					Total cut	Cut rate
(1757C:1590B) X Cd KO	Female no.	A	AB	B	WT	All A	A %	All B	B %	B+WT	Total		A	AB	B	WT	B+WT		Overall	B + WT
	1	55	50	1	1	105	98.1308	51	47.6636	2	107		55	50	0	0	0	105	98.1308	0
	2
	3	37	48	11	18	85	74.5614	59	51.7544	29	114		37	48	0	2	2	87	76.3158	6.89655
	4	30	33	0	0	63	100	33	52.381	0	63		30	33			0	63	100
	5
	6	61	53	1	7	114	93.4426	54	44.2623	8	122		61	53	1	7	8	122	100	100
	7	47	41	9	1	88	89.7959	50	51.0204	10	98		47	41	6	0	6	94	95.9184	60
	8
	9	29	31	4	4	60	88.2353	35	51.4706	8	68		29	31	4	4	8	68	100	100
	10	57	76	3	0	133	97.7941	79	58.0882	3	136		57	76	1		1	134	98.5294	33.3333
	11	23	37	1	0	60	98.3607	38	62.2951	1	61		23	37	0		0	60	98.3607	0
	12	22	28	1	0	50	98.0392	29	56.8627	1	51		22	28	1		1	51	100	100
	13	23	21	11	7	44	70.9677	32	51.6129	18	62		23	21	8	7	15	59	95.1613	83.3333
	14	25	28	0	0	53	100	28	52.8302	0	53		25	28			0	53	100
	15	23	36	11	1	59	83.0986	47	66.1972	12	71		23	36	6	0	6	65	91.5493	50
	16	32	37	2	4	69	92	39	52	6	75		32	37	2	0	2	71	94.6667	33.3333
	17
	18
	19	81	68	4	6	149	93.7107	72	45.283	10	159		81	68	4	6	10	159	100	100
	20	48	44	0	0	92	100	44	47.8261	0	92		48	44			0	92	100
	21	25	38	0	1	63	98.4375	38	59.375	1	64		25	38		0	0	63	98.4375	0
	22	31	28	13	12	59	70.2381	41	48.8095	25	84		31	28	12	11	23	82	97.619	92
	23	29	41	4	0	70	94.5946	45	60.8108	4	74		29	41	0		0	70	94.5946	0
	24	22	17	4	7	39	78	21	42	11	50		22	17	4	5	9	48	96	81.8182
	25	46	52	11	8	98	83.7607	63	53.8462	19	117		46	52	0	0	0	98	83.7607	0
	26	38	42	0	0	80	100	42	52.5	0	80		38	42			0	80	100
	27	36	39	0	0	75	100	39	52	0	75		36	39			0	75	100
	28	54	57	2	2	111	96.5217	59	51.3043	4	115		54	57	0	0	0	111	96.5217	0
	29	20	25	4	3	45	86.5385	29	55.7692	7	52		20	25	0	0	0	45	86.5385	0
	30	52	59	6	0	111	94.8718	65	55.5556	6	117		52	59	1		1	112	95.7265	16.6667
	31	40	46	2	1	86	96.6292	48	53.9326	3	89		40	46	2	1	3	89	100	100
	32	18	21	2	2	39	90.6977	23	53.4884	4	43		18	21	0	1	1	40	93.0233	25
	33	31	27	5	5	58	85.2941	32	47.0588	10	68		31	27	0	0	0	58	85.2941	0
	34	31	42	0	0	73	100	42	57.5342	0	73		31	42			0	73	100
	35	50	36	2	2	86	95.5556	38	42.2222	4	90		50	36	1	1	2	88	97.7778	50
	36	77	63	4	5	140	93.9597	67	44.9664	9	149		77	63	1	2	3	143	95.9732	33.3333
	37	33	25	21	23	58	56.8627	46	45.098	44	102		33	25	0	0	0	58	56.8627	0
	38	26	29	9	22	55	63.9535	38	44.186	31	86		26	29	1	1	2	57	66.2791	6.45161
	39	35	29	3	2	64	92.7536	32	46.3768	5	69		35	29	0	0	0	64	92.7536	0
	40	60	59	1	0	119	99.1667	60	50	1	120		60	59	0		0	119	99.1667	0
	41	55	60	1	1	115	98.2906	61	52.1368	2	117		55	60	0	0	0	115	98.2906	0
	42	34	33	0	0	67	100	33	49.2537	0	67		34	33			0	67	100
	43	41	33	18	20	74	66.0714	51	45.5357	38	112		41	33	16	17	33	107	95.5357	86.8421
	44	26	25	10	6	51	76.1194	35	52.2388	16	67		26	25	8	6	14	65	97.0149	87.5
	45	64	62	3	1	126	96.9231	65	50	4	130		64	62	1	0	1	127	97.6923	25
	48	21	25	0	0	46	100	25	54.3478	0	46		21	25			0	46	100
	49	13	22	4	5	35	79.5455	26	59.0909	9	44		13	22	4	5	9	44	100	100
	50	39	40	0	0	79	100	40	50.6329	0	79		39	40			0	79	100
	51	17	12	2	1	29	90.625	14	43.75	3	32		17	12	1	0	1	30	93.75	33.3333
		1657	1718	190	178	3375	90.1683	1908	50.9752	368	3743		1657	1718	85	76	161	3536	94.4697	43.75
		Genotype count/percentage											Mosaic/KO count					Total cut	Cut rate
	Female no.	A	AB	B	WT	All A	A %	All B	B %	B+WT	Total		A	AB	B	WT	B+WT		Overall	B + WT
Cd KO X (1757C:1590B)	1	23	28	1	4	51	91.0714	29	51.7857	5	56		23	28	1	3	4	55	98.2143	80
	2	19	21	0	0	40	100	21	52.5	0	40		19	21			0	40	100
	3	37	27	0	0	64	100	27	42.1875	0	64		37	27			0	64	100
	4
	5	27	20	0	0	47	100	20	42.5532	0	47		27	20			0	47	100
	7
	8
	9	16	13	0	0	29	100	13	44.8276	0	29		16	13			0	29	100
	10	20	25	0	2	45	95.7447	25	53.1915	2	47		20	25		2	2	47	100	100
	11	23	17	2	0	40	95.2381	19	45.2381	2	42		23	17	2		2	42	100	100
	12
	13
	14
	15
	16	28	19	0	0	47	100	19	40.4255	0	47		28	19			0	47	100
	17	29	44	0	1	73	98.6486	44	59.4595	1	74		29	44		1	1	74	100	100
	18	10	6	2	2	16	80	8	40	4	20		10	6	2	2	4	20	100	100
	19
	20
	21	27	27	2	0	54	96.4286	29	51.7857	2	56		27	27	2		2	56	100	100
	22	45	44	3	3	89	93.6842	47	49.4737	6	95		45	44	3	3	6	95	100	100
	23
	25	16	12	0	1	28	96.5517	12	41.3793	1	29		16	12		1	1	29	100	100
	26	15	17	1	2	32	91.4286	18	51.4286	3	35		15	17	1	2	3	35	100	100
	27	33	33	1	1	66	97.0588	34	50	2	68		33	33	1	1	2	68	100	100
	28	19	21	1	0	40	97.561	22	53.6585	1	41		19	21	1		1	41	100	100
	29	10	8	2	1	18	85.7143	10	47.619	3	21		10	8	2	1	3	21	100	100
	30	14	16	1	0	30	96.7742	17	54.8387	1	31		14	16	1		1	31	100	100
	32	25	35	1	1	60	96.7742	36	58.0645	2	62		25	35	1	1	2	62	100	100
	33	26	24	2	2	50	92.5926	26	48.1481	4	54		26	24	2	2	4	54	100	100
	34	11	16	2	3	27	84.375	18	56.25	5	32		11	16	2	3	5	32	100	100
	35	17	4	32	1	21	38.8889	36	66.6667	33	54		17	4	32	1	33	54	100	100
	36	29	42	2	2	71	94.6667	44	58.6667	4	75		29	42	2	2	4	75	100	100
	37	49	58	0	0	107	100	58	54.2056	0	107		49	58			0	107	100
	38
	39
	40	21	32	2	5	53	88.3333	34	56.6667	7	60		21	32	2	4	6	59	98.3333	85.7143
	41	20	23	1	4	43	89.5833	24	50	5	48		20	23	1	3	4	47	97.9167	80
	42	15	12	0	1	27	96.4286	12	42.8571	1	28		15	12		1	1	28	100	100
	43	20	28	2	5	48	87.2727	30	54.5455	7	55		20	28	2	4	6	54	98.1818	85.7143
	44	22	19	0	0	41	100	19	46.3415	0	41		22	19			0	41	100
	45
	46	36	34	0	2	70	97.2222	34	47.2222	2	72		36	34		2	2	72	100	100
	47	30	35	1	0	65	98.4848	36	54.5455	1	66		30	35	1		1	66	100	100
	48
	49	51	38	0	0	89	100	38	42.6966	0	89		51	38			0	89	100
	50
		783	798	61	43	1581	93.8279	859	50.9792	104	1685		783	798	61	39	100	1681	99.7626	96.1538

## Sheet: U6C homing
			Genotype count/percentage												Mosaic count					Mosaic percentage
F1 cross	Female no.	No. of embryos	A	AB	B	WT	All A	A %	All B	B %	B + WT	Total			A	AB	B	WT	B + WT	A	AB	B	WT	B + WT
(1590B:1758A) X WT	1	96	35	33	0	0	68	100	33	48.5294	0	68			9	10				25.7143	30.303
	2	134
	3	157	45	47	0	0	92	100	47	51.087	0	92			0	4				0	8.51064
	4	107	40	51	0	0	91	100	51	56.044	0	91			0	13				0	25.4902
	5	0
	6	102	44	41	0	0	85	100	41	48.2353	0	85			3	9				6.81818	21.9512
	7	117	48	61	0	0	109	100	61	55.9633	0	109			0	5				0	8.19672
	8	183	39	48	0	0	87	100	48	55.1724	0	87			0	8				0	16.6667
	9	81	28	38	0	0	66	100	38	57.5758	0	66
	10	160	60	64	0	0	124	100	64	51.6129	0	124			1	5				1.66667	7.8125
	11	106	44	42	0	0	86	100	42	48.8372	0	86			6	12				13.6364	28.5714
	12	113	33	23	0	0	56	100	23	41.0714	0	56			1	3				3.0303	13.0435
	13	145	65	65	0	0	130	100	65	50	0	130			0	10				0	15.3846
	14	189	72	65	0	0	137	100	65	47.4453	0	137			0	11				0	16.9231
	15	115	63	52	0	0	115	100	52	45.2174	0	115			0	7				0	13.4615
	16	110	54	50	0	0	104	100	50	48.0769	0	104			0	2				0	4
	17	119	42	34	0	0	76	100	34	44.7368	0	76			2	3				4.7619	8.82353
	19	146	43	45	0	0	88	100	45	51.1364	0	88			0	2				0	4.44444
	20	171	91	75	0	0	166	100	75	45.1807	0	166			44	48				48.3516	64
	21	0
	22	66	0	4	0	0	4	100	4	100	0	4			0	1				0	25
	23	136	37	36	0	0	73	100	36	49.3151	0	73			7	25				18.9189	69.4444
	24	55	15	16	0	0	31	100	16	51.6129	0	31			6	7				40	43.75
	25	0
	26	171	43	41	0	0	84	100	41	48.8095	0	84			0	8				0	19.5122
	27	157	56	52	0	0	108	100	52	48.1481	0	108			1	3				1.78571	5.76923
	28	0
	29	147	33	22	0	0	55	100	22	40	0	55			0	5				0
	30	171	55	47	0	0	102	100	47	46.0784	0	102			0	6				0	12.766
	31	0
	32	128	63	61	0	0	124	100	61	49.1935	0	124			0	14				0	22.9508
	33	0
	34	84	33	31	0	0	64	100	31	48.4375	0	64			17	14				51.5152	45.1613
	35	120	55	44	0	0	99	100	44	44.4444	0	99			0	0				0	0
	36	89	32	33	0	0	65	100	33	50.7692	0	65			9	15				28.125	45.4545
	37	99	40	47	0	0	87	100	47	54.023	0	87			1	23				2.5	48.9362
	38	147	24	23	0	0	47	100	23	48.9362	0	47			6	11				25	47.8261
	39	151	33	32	0	0	65	100	32	49.2308	0	65			0	2				0	6.25
	40	127	43	33	0	0	76	100	33	43.4211	0	76			22	13				51.1628	39.3939
	41	159	45	55	0	0	100	100	55	55	0	100			0	4
	42	100	18	19	0	0	37	100	19	51.3514	0	37			3	2				16.6667	10.5263
	43	0
			1471	1430	0	0	2901	100	1430	49.2933	0	2901			138	305				9.38137	21.3287
			Genotype count/percentage												Mosaic count					Mosaic percentage
F1 cross	Female no.	No. of embryos	A	AB	B	WT	All A	A %	All B	B %	B + WT	Total			A	AB	B	WT	B + WT	A	AB	B	WT	B + WT
(1590B:1758A) X WT	1	78	31	41	0	0	72	100	0	0	0	72			0	5				0	12.1951
	2	130	3	5	0	0	8	100	0	0	0	8			0	2				0	40
	3	0
	4	0
	5	0
	6	72	34	36	0	0	70	100	0	0	0	70			3	13				8.82353	36.1111
	7	0
	8	128	51	46	0	0	97	100	0	0	0	97			8	10				15.6863	21.7391
	9	105	55	50	0	0	105	100	0	0	0	105			0	7				0	14
	10	0
	11	121	51	50	0	0	101	100	0	0	0	101			2	5				3.92157	10
	12	158	46	30	0	0	76	100	0	0	0	76			5	0				10.8696	0
	13	85	35	35	0	0	70	100	0	0	0	70			1	5				2.85714	14.2857
	14	163	49	48	0	0	97	100	0	0	0	97			1	10				2.04082	20.8333
	15	160	69	66	0	0	135	100	0	0	0	135			2	1				2.89855	1.51515
	16	0
	17	25
	18	138
	19	0
	20	178	48	35	1	1	83	97.6471	2	2.35294	2	85			0	5	0	0	0	0	14.2857	0	0	0
	21	144	69	69	0	0	138	100	0	0	0	138			1	12				1.44928	17.3913
	22	157	70	54	0	0	124	100	0	0	0	124			3	8				4.28571	14.8148
	23	77	21	23	0	0	44	100	0	0	0	44			0	2				0	8.69565
	24	0
	25	78	27	23	0	0	50	100	0	0	0	50			1	2				3.7037	8.69565
	26	73
	27	0
	28	119	58	43	0	0	101	100	0	0	0	101			0	2				0	4.65116
	29	0
	30	86	28	29	0	0	57	100	0	0	0	57			0	2				0	6.89655
	31	0
	32	70	25	22	0	0	47	100	0	0	0	47			1	6				4	27.2727
	33	70	28	26	0	0	54	100	0	0	0	54			2	4				7.14286	15.3846
	34	26	25	26	0	0	51	100	0	0	0	51			2	4				8	15.3846
	35	106	23	22	0	0	45	100	0	0	0	45			1	7				4.34783	31.8182
			846	779	1	1	1625	99.8771	2	0.122926	2	1627			33	112	0	0	0	3.90071	14.3774	0	0	0
			Genotype count/percentage												Mosaic count					Mosaic percentage
F1 cross	Female no.	No. of embryos	A	AB	B	WT	All A	A %	All B	B %	B + WT	Total			A	AB	B	WT	B + WT	A	AB	B	WT	B + WT
WT X (1590B:1758A)	1	0
	2	74	37	30	0	0	67	100	30	44.7761	0	67			37	30				100	100
	3	114	35	43	0	0	78	100	43	55.1282	0	78			35	42				100	97.6744
	4	104	45	39	0	0	84	100	39	46.4286	0	84			45	39				100	100
	5	47	13	23	0	0	36	100	23	63.8889	0	36			13	23				100	100
	6	70	28	41	0	0	69	100	41	59.4203	0	69			28	41				100	100
	7	0
	8	73	31	20	0	0	51	100	20	39.2157	0	51			31	20				100	100
	9	47	23	19	0	0	42	100	19	45.2381	0	42			23	19				100	100
	10	60	26	26	0	0	52	100	26	50	0	52			25	26				96.1538	100
	11	53	28	20	0	1	48	97.9592	20	40.8163	1	49			28	20		1	1	100	100		100	100
	12	25	9	8	0	0	17	100	8	47.0588	0	17			9	8				100	100
	13	84	35	32	0	0	67	100	32	47.7612	0	67			14	13				40	40.625
	14	54	22	23	0	0	45	100	23	51.1111	0	45			22	23				100	100
	15	0
	16	26	15	8	0	0	23	100	8	34.7826	0	23			15	7				100	87.5
	17	100	42	32	0	0	74	100	32	43.2432	0	74			39	29				92.8571	90.625
	18	104	37	51	0	0	88	100	51	57.9545	0	88			37	50				100	98.0392
	19	108	32	34	0	0	66	100	34	51.5152	0	66			31	34				96.875	100
	20	105	55	45	0	0	100	100	45	45	0	100			55	44				100	97.7778
	21	80	29	23	0	0	52	100	23	44.2308	0	52			29	23				100	100
	22	76	20	29	0	0	49	100	29	59.1837	0	49			20	28				100	96.5517
	23	0
	24	47	23	19	0	0	42	100	19	45.2381	0	42			23	19				100	100
	25	14	8	4	0	0	12	100	4	33.3333	0	12			8	4				100	100
	we	87	27	28	0	1	55	98.2143	28	50	1	56			1	1		1	1	3.7037	3.57143		100	100
			620	597	0	2	1217	99.8359	597	48.9746	2	1219			568	543	0	2	2	91.6129	90.9548		100	100
			Genotype count/percentage												Mosaic count					Mosaic percentage
F1 cross	Female no.	No. of embryos	A	AB	B	WT	All A	A %	All B	B %	B + WT	Total			A	AB	B	WT	B + WT	A	AB	B	WT	B + WT
WT X (1590B:1758A)	1	101	54	41	0	0	95	100	41	43.1579	0	95			53	40				98.1481	97.561
	2	79	32	33	0	0	65	100	33	50.7692	0	65			32	33				100	100
	3	58	23	20	0	0	43	100	20	46.5116	0	43			23	20				100	100
	4	91	41	25	0	0	66	100	25	37.8788	0	66			41	25				100	100
	5	0
	6	31	14	14	0	0	28	100	14	50	0	28			14	14				100	100
	7	41	0	3	0	0	3	100	3	100	0	3			0	3					100
	8	41	18	19	0	0	37	100	19	51.3514	0	37			18	19				100	100
	9	108	33	40	0	0	73	100	40	54.7945	0	73			31	39				93.9394	97.5
	10	102	24	18	0	0	42	100	18	42.8571	0	42			24	18				100	100
	11	87	45	41	0	0	86	100	41	47.6744	0	86			44	40				97.7778	97.561
	12	0
	13	60	19	21	0	0	40	100	21	52.5	0	40			19	21				100	100
	14	49	28	21	0	0	49	100	21	42.8571	0	49			26	21				92.8571	100
	15	71	25	36	0	0	61	100	36	59.0164	0	61			25	35				100	97.2222
	16	53	23	29	0	0	52	100	29	55.7692	0	52			23	29				100	100
	17	118
	18	57	25	21	0	0	46	100	21	45.6522	0	46			24	20				96	95.2381
	19	114	24	39	0	0	63	100	39	61.9048	0	63			24	39				100	100
	20	53	23	20	0	0	43	100	20	46.5116	0	43			21	20				91.3043	100
	21	0
	22	113	47	45	0	0	92	100	45	48.913	0	92			47	45				100	100
	23	129	59	37	0	0	96	100	37	38.5417	0	96			59	37				100	100
	24	67	22	24	0	0	46	100	24	52.1739	0	46			22	23				100	95.8333
	25	90	7	8	0	0	15	100	8	53.3333	0	15			6	8				85.7143	100
	26	0
	27	0
	28	0
	29	0
	30	0
	31	0
			586	555	0	0	1141	100	555	48.6415	0	1141			576	549				98.2935	98.9189
			Genotype count/percentage												Mosaic count					Mosaic percentage
F1 cross	Female no.	No. of embryos	A	AB	B	WT	All A	A %	All B	B %	B + WT	Total			A	AB	B	WT	B + WT	A	AB	B	WT	B + WT
(1758A:1590B) X WT	1	0
	2	168	6	11	0	0	17	100	11	64.7059	0	17			0	1				0	9.09091
	3	0
	4	110	29	32	0	0	61	100	32	52.459	0	61			0	3				0	9.375
	5	130	17	18	0	0	35	100	18	51.4286	0	35			1	3				5.88235	16.6667
	6	0
	7	0
	8	165	22	40	0	0	62	100	40	64.5161	0	62			0	7				0	17.5
	9	52	26	20	0	0	46	100	20	43.4783	0	46			0	1				0	5
	10	44	15	14	8	3	29	72.5	22	55	11	40			0	0	0	0	0	0	0	0	0	0
	11	61	24	20	0	0	44	100	20	45.4545	0	44			1	3				4.16667	15
	12	0
	13	90	22	25	0	0	47	100	25	53.1915	0	47			1	2				4.54545	8
	14	149	49	45	0	0	94	100	45	47.8723	0	94			7	5				14.2857	11.1111
	15	114	59	53	1	1	112	98.2456	54	47.3684	2	114			1	4	0	0	0	1.69492	7.54717	0	0	0
	16	110	25	33	0	0	58	100	33	56.8966	0	58			2	2				8	6.06061
	17	158	50	61	2	4	111	94.8718	63	53.8462	6	117			2	6	0	0	0	4	9.83607	0	0	0
	18	136	44	37	0	0	81	100	37	45.679	0	81			1	2				2.27273	5.40541
	19	88	6	1	0	0	7	100	1	14.2857	0	7			0	1				0	100
	20	38	17	14	0	0	31	100	14	45.1613	0	31			0	0				0	0
	21	120	13	17	0	0	30	100	17	56.6667	0	30			0	1				0	5.88235
	22	187	83	72	0	0	155	100	72	46.4516	0	155			0	4				0	5.55556
	23	95	24	27	0	0	51	100	27	52.9412	0	51			0	6				0	22.2222
	24	192	46	36	4	1	82	94.2529	40	45.977	5	87			1	2	0	0	0	2.17391	5.55556	0	0	0
	25	115	53	62	3	3	115	95.0413	65	53.719	6	121
	26	163
	27	116	26	30	0	0	56	100	30	53.5714	0	56			2	0				7.69231	0
	28	76	33	18	0	0	51	100	18	35.2941	0	51			1	0				3.0303	0
	29	111	57	52	0	0	109	100	52	47.7064	0	109			0	0				0	0
	30	117	44	51	0	0	95	100	51	53.6842	0	95			1	2				2.27273	3.92157
	31	146	30	14	14	8	44	66.6667	28	42.4242	22	66			6	1	4	0	4	20	7.14286	28.5714	0	18.1818
	32	0
	33	0
	34	121	35	24	0	0	59	100	24	40.678	0	59			7	5	0	0		20	20.8333
	35	142	42	46	8	13	88	80.7339	54	49.5413	21	109			2	2	1	1	2	4.7619	4.34783	12.5	7.69231	9.52381
	36	0
	37	0
	38	154	38	51	0	2	89	97.8022	51	56.044	2	91			0	7		0	0	0	13.7255		0	0
	39	0
	40	34	11	13	0	0	24	100	13	54.1667	0	24			0	1				0	7.69231
	41	41	24	28	0	0	52	100	28	53.8462	0	52			0	3				0	10.7143
	42	0
	43	0
	44	52	16	25	4	6	41	80.3922	29	56.8627	10	51			2	3	0	1	1	12.5	12		16.6667	10
	45	0
	46	0
	47	49	24	19	0	0	43	100	19	44.186	0	43			0	1				0	5.26316
	48	136	67	78	2	1	145	97.973	80	54.0541	3	148			0	3	0	0	0	0	3.84615	0	0	0
			1077	1087	46	42	2164	96.0924	1133	50.3108	88	2252			38	81	5	2	7	3.52832	7.4517	10.8696	4.7619	7.95455
			Genotype count/percentage												Mosaic count					Mosaic percentage
F1 cross	Female no.	No. of embryos	A	AB	B	WT	All A	A %	All B	B %	B + WT	Total			A	AB	B	WT	B + WT	A	AB	B	WT	B + WT
WT X (1758A:1590B)	1	70	22	23	0	0	45	100	23	51.1111	0	45			22	23			0	100	100
	2	0
	3	29	6	11	2	4	17	73.913	13	56.5217	6	23			6	11	2	4	6	100	100	100	100	100
	4	97	37	51	0	0	88	100	51	57.9545	0	88			37	51			0	100	100
	5	105	42	26	0	0	68	100	26	38.2353	0	68			42	26			0	100	100
	6	120	36	39	0	0	75	100	39	52	0	75			36	39			0	100	100
	7	50	14	17	3	5	31	79.4872	20	51.2821	8	39			14	16	3	5	8	100	94.1176	100	100	100
	8	91	27	24	1	4	51	91.0714	25	44.6429	5	56			27	24	1	4	5	100	100	100	100	100
	9	93	38	35	2	3	73	93.5897	37	47.4359	5	78			38	35	0	0	0	100	100	0	0	0
	10	12	3	5	0	3	8	72.7273	5	45.4545	3	11			3	5		3	3	100	100		100	100
	11	67	31	32	3	1	63	94.0299	35	52.2388	4	67			31	32	3	1	4	100	100	100	100	100
	12	90	42	38	0	0	80	100	38	47.5	0	80			42	38			0	100	100
	13	35	1	0	0	0	1	100	0	0	0	1			1				0	100
	14	19	5	5	0	0	10	100	5	50	0	10			5	5			0	100	100
	15	1	0	1	0	0	1	100	1	100	0	1				1			0		100
	16	45	13	16	4	4	29	78.3784	20	54.0541	8	37			12	16	4	4	8	92.3077	100	100	100	100
	17	10	4	4	1	0	8	88.8889	5	55.5556	1	9			4	3	1		1	100	75	100		100
	18	0
	19	0
	20	24	9	7	1	1	16	88.8889	8	44.4444	2	18			9	7	1	1	2	100	100	100	100	100
	21	59	17	19	3	6	36	80	22	48.8889	9	45			17	19	3	6	9	100	100	100	100	100
	22	0
	23	17
	24	58	24	24	0	0	48	100	24	50	0	48			23	24			0	95.8333	100
	25	56	28	24	0	0	52	100	24	46.1538	0	52			28	24			0	100	100
	26	64	29	23	0	0	52	100	23	44.2308	0	52			29	23			0	100	100
	27	37	11	14	0	0	25	100	14	56	0	25			11	13			0	100	92.8571
	28	0
	29	2
	30	7	2	2	0	2	4	66.6667	2	33.3333	2	6			2	2		2	2	100	100		100	100
	31	63	21	34	0	0	55	100	34	61.8182	0	55			21	34				100	100
	32	60	14	14	2	2	28	87.5	16	50	4	32			14	14	2	2	4	100	100	100	100	100
	33	0
	34	0
	35	0
	36	28	14	7	0	0	21	100	7	33.3333	0	21			14	7				100	100
	37	0
	38	45	5	28	0	0	33	100	28	84.8485	0	33			5	28			0	100	100
	39	35	7	10	2	3	17	77.2727	12	54.5455	5	22			7	10	2	3	5	100	100	100	100	100
	40	0
	41	83	24	44	0	0	68	100	44	64.7059	0	68			24	44				100	100
	42	0
	43	0
	44	67	30	28	0	0	58	100	28	48.2759	0	58			30	28				100	100
	45	0
	46	0
	47	0
	48	0
	49	40	10	13	1	3	23	85.1852	14	51.8519	4	27			10	13	1	3	4	100	100	100	100	100
	50	59	21	34	0	0	55	100	34	61.8182	0	55			21	34				100	100
			587	652	25	41	1239	94.9425	677	51.8774	66	1305			585	649	23	38	61	99.6593	99.5399	92	92.6829	92.4242

## Sheet: U6C cutting
			Genotype count/percentage												Mosaic/KO count					Total cut	Cut rate
F1 cross	Female no.	No. of embryos	A	AB	B	WT	All A	A %	All B	B %	B + WT	Total			A	AB	B	WT	B + WT		Overall	B + WT
(1590B:1758A) X Cd KO	1		46	40	0	0	86	100	40	46.5116	0	86			46	40				86	100
	2		64	71	0	0	135	100	71	52.5926	0	135			64	71				135	100
	3		62	43	0	0	105	100	43	40.9524	0	105			62	43				105	100
	4		42	34	0	0	76	100	34	44.7368	0	76			42	34				76	100
	5		46	59	0	0	105	100	59	56.1905	0	105			46	59				105	100
	6
	7		67	47	0	0	114	100	47	41.2281	0	114			67	47				114	100
	8		59	60	0	0	119	100	60	50.4202	0	119			59	60				119	100
	9		69	66	0	0	135	100	66	48.8889	0	135			69	66				135	100
	10		49	50	0	0	99	100	50	50.5051	0	99			49	50				99	100
	11		41	29	0	0	70	100	29	41.4286	0	70			41	29				70	100
	12	0
	14		53	60	0	0	113	100	60	53.0973	0	113			53	60				113	100
	15		57	44	0	0	101	100	44	43.5644	0	101			57	44				101	100
	16		37	36	0	0	73	100	36	49.3151	0	73			37	36				73	100
	17	0
	18
			692	639	0	0	1331	100	639	48.009	0	1331			692	639				1331	100
			Genotype count/percentage												Mosaic/KO count					Total cut	Cut rate
F1 cross	Female no.	No. of embryos	A	AB	B	WT	All A	A %	All B	B %	B + WT	Total			A	AB	B	WT	B + WT		Overall	B + WT
(1590B:1758A) X Cd KO	1		25	9	0	0	34	100	9	26.4706	0	34			25	9				34	100
	2		13	19	0	0	32	100	19	59.375	0	32			13	19				32	100
	3		57	45	0	0	102	100	45	44.1176	0	102			57	45				102	100
	4		15	17	0	0	32	100	17	53.125	0	32			15	17				32	100
	6		7	10	0	0	17	100	10	58.8235	0	17			7	10				17	100
	7		53	52	0	0	105	100	52	49.5238	0	105			53	52				105	100
	8		49	31	0	0	80	100	31	38.75	0	80			49	31				80	100
	9		26	31	0	0	57	100	31	54.386	0	57			26	31				57	100
	11
	12		17	20	0	0	37	100	20	54.0541	0	37			17	20				37	100
	13		6	6	0	0	12	100	6	50	0	12			6	6				12	100
	15		24	24	0	0	48	100	24	50	0	48			24	24				48	100
	16		47	45	0	0	92	100	45	48.913	0	92			47	45				92	100
	17	0
			339	309	0	0	648	100	309	47.6852	0	648			339	309	0	0	0	648	100
			Genotype count/percentage												Mosaic/KO count					Total cut	Cut rate
F1 cross	Female no.	No. of embryos	A	AB	B	WT	All A	A %	All B	B %	B + WT	Total			A	AB	B	WT	B + WT		Overall	B + WT
Cd KO X (1590B:1758A)	1		38	25	0	0	63	100	25	39.6825	0	63			38	25				63	100
	2		46	47	0	0	93	100	47	50.5376	0	93			46	47				93	100
	3		10	9	0	0	19	100	9	47.3684	0	19			10	9				19	100
	4		19	25	0	0	44	100	25	56.8182	0	44			19	25				44	100
	5		18	17	0	0	35	100	17	48.5714	0	35			18	17				35	100
	6		24	18	0	0	42	100	18	42.8571	0	42			24	18				42	100
	7		32	30	0	0	62	100	30	48.3871	0	62			32	30				62	100
	8	0
	9	0
	10		29	25	0	0	54	100	25	46.2963	0	54			29	25				54	100
	11		46	33	0	0	79	100	33	41.7722	0	79			46	33				79	100
	12		35	39	0	0	74	100	39	52.7027	0	74			35	39				74	100
	13	0
	14		8	9	0	0	17	100	9	52.9412	0	17			8	9				17	100
	15		25	18	0	0	43	100	18	41.8605	0	43			25	18				43	100
	16		22	16	0	0	38	100	16	42.1053	0	38			22	16				38	100
	17		21	19	0	0	40	100	19	47.5	0	40			21	19				40	100
	18		2	1	0	0	3	100	1	33.3333	0	3			2	1				3	100
			375	331	0	0	706	100	331	46.8839	0	706			375	331				706	100
			Genotype count/percentage												Mosaic/KO count					Total cut	Cut rate
F1 cross	Female no.	No. of embryos	A	AB	B	WT	All A	A %	All B	B %	B + WT	Total			A	AB	B	WT	B + WT		Overall	B + WT
Cd KO X (1590B:1758A)	1
	2		38	35	0	0	73	100	35	47.9452	0	73			38	35				73	100
	3
	4		10	10	0	0	20	100	10	50	0	20			10	10				20	100
	5		16	24	0	0	40	100	24	60	0	40			16	24				40	100
	6
	7
	8		34	34	0	0	68	100	34	50	0	68			34	34				68	100
	9
	10		2	1	0	0	3	100	1	33.3333	0	3			2	1				3	100
	11		7	6	0	0	13	100	6	46.1538	0	13			7	6				13	100
	12		34	48	0	0	82	100	48	58.5366	0	82			34	48				82	100
	13		10	19	0	0	29	100	19	65.5172	0	29			10	19				29	100
	14		56	35	0	0	91	100	35	38.4615	0	91			56	35				91	100
	15
	16		15	20	0	1	35	97.2222	20	55.5556	1	36			15	20	0	1	1	36	100	100
	17
	18		42	45	0	0	87	100	45	51.7241	0	87			42	45				87	100
			264	277	0	1	541	99.8155	277	51.107	1	542			264	277	0	1	1	542	100	100
			Genotype count/percentage												Mosaic/KO count					Total cut	Cut rate
F1 cross	Female no.	No. of embryos	A	AB	B	WT	All A	A %	All B	B %	B + WT	Total			A	AB	B	WT	B + WT		Overall	B + WT
(1758A:1590B) X Cd KO	1
	2	0
	3
	4		46	40	6	7	86	86.8687	46	46.4646	13	99			46	40	6	7	13	99	100	100
	5		37	50	0	0	87	100	50	57.4713	0	87			37	50				87	100
	6		46	36	0	0	82	100	36	43.9024	0	82			46	36				82	100
	7		41	43	4	3	84	92.3077	47	51.6484	7	91			41	43	4	3	7	91	100	100
	8		54	56	1	2	110	97.3451	57	50.4425	3	113			54	56	1	2	3	113	100	100
	9		32	22	0	0	54	100	22	40.7407	0	54			32	22				54	100
	10		40	30	0	0	70	100	30	42.8571	0	70			40	30				70	100
	11		13	11	0	0	24	100	11	45.8333	0	24			13	11				24	100
	12		52	54	3	5	106	92.9825	57	50	8	114			52	54	3	5	8	114	100	100
	13		49	49	0	0	98	100	49	50	0	98			49	49				98	100
	14	0
	15		33	30	0	0	63	100	30	47.619	0	63			33	30				63	100
	16		38	35	2	0	73	97.3333	37	49.3333	2	75			38	35	2		2	75	100	100
	17		39	37	0	0	76	100	37	48.6842	0	76			39	37				76	100
	18		41	49	0	0	90	100	49	54.4444	0	90			41	49				90	100
	20		31	34	0	0	65	100	34	52.3077	0	65			31	34				65	100
	21		28	44	2	1	72	96	46	61.3333	3	75			28	44	2	1	3	75	100	100
	24		18	22	0	0	40	100	22	55	0	40			18	22				40	100
	26		15	14	1	5	29	82.8571	15	42.8571	6	35			15	14	1	5	6	35	100	100
	27		63	57	0	0	120	100	57	47.5	0	120			63	57				120	100
	28	0
	29
	30		62	68	0	0	130	100	68	52.3077	0	130			62	68				130	100
	31		35	41	0	0	76	100	41	53.9474	0	76			35	41				76	100
	32		34	25	0	0	59	100	25	42.3729	0	59			34	25				59	100
	33		51	34	0	0	85	100	34	40	0	85			51	34				85	100
	34		43	31	0	0	74	100	31	41.8919	0	74			43	31				74	100
	35		33	47	4	6	80	88.8889	51	56.6667	10	90			33	47	4	6	10	90	100	100
	36
	37		38	48	0	0	86	100	48	55.814	0	86			38	48				86	100
	38		52	54	0	0	106	100	54	50.9434	0	106			52	54				106	100
	39		34	37	6	4	71	87.6543	43	53.0864	10	81			34	37	6	4	10	81	100	100
	40		20	36	5	4	56	86.1538	41	63.0769	9	65			20	36	5	4	9	65	100	100
	41	0
	42	0
	43	0
			1118	1134	34	37	2252	96.9436	1168	50.2798	71	2323			1118	1134	34	37	71	2323	100	1000
			Genotype count/percentage												Mosaic/KO count					Total cut	Cut rate
F1 cross	Female no.	No. of embryos	A	AB	B	WT	All A	A %	All B	B %	B + WT	Total			A	AB	B	WT	B + WT		Overall	B + WT
Cd KO X (1758A:1590B)	1		20	24	7	9	44	73.3333	31	51.6667	16	60			20	24	7	9	16	60	100	100
	2		23	14	0	0	37	100	14	37.8378	0	37			23	14				37	100
	3
	4		22	15	0	0	37	100	15	40.5405	0	37			22	15				37	100
	5	0
	6	0
	7	0
	8	0
	9	0
	10		0	1	0	0	1	100	1	100	0	1			0	1				1	100
	11		25	31	0	0	56	100	31	55.3571	0	56			25	31				56	100
	12
	13	0
	14		16	24	0	0	40	100	24	60	0	40			16	24				40	100
	15	0
	16	0
	17	0
	18		22	26	3	2	48	90.566	29	54.717	5	53			22	26	3	2	5	53	100	100
	19		18	22	1	2	40	93.0233	23	53.4884	3	43			18	22	1	2	3	43	100	100
	20		24	24	0	0	48	100	24	50	0	48			24	24				48	100
	21	0
	22		0	0	0	1	0	0	0	0	1	1						1	1	1	100	100
	23		13	12	0	0	25	100	12	48	0	25			13	12				25	100
	24		0	0	0	1	0	0	0	0	1	1			0	0		1	1	1	100	100
	25		1	1	0	0	2	100	1	50	0	2			1	1				2	100
	26	0
	27		8	3	1	0	11	91.6667	4	33.3333	1	12			8	3	1		1	12	100	100
	28
	29		7	5	0	0	12	100	5	41.6667	0	12			7	5				12	100
			199	202	12	15	401	93.6916	214	50	27	428			199	202	12	15	27	428	100	100

## Sheet: 7SK homing
			Genotype count/percentage												Mosaic count					Mosaic percentage
F1 cross	Female no.	No. of embryos	A	AB	B	WT	All A	A %	All B	B %	B+WT	Total			A	AB	B	WT	B+WT	A	AB	B	WT
(1590B:1759A) X WT	1	122	63	57	0	0	120	100	57	47.5	0	120			1	24	0	0	0	1.5873	42.1053
	2	158	12	10	0	0	22	100	10	45.4545	0	22			0	4	0	0	0	0	40
	3	125	60	59	0	0	119	100	59	49.5798	0	119			0	0			0	0	0
	4	0									0								0
	5	145	51	61	0	4	112	96.5517	61	52.5862	4	116			0	6	0	0	0	0	9.83607
	6	101	40	43	0	2	83	97.6471	43	50.5882	2	85			0	5	0	0	0	0	11.6279
	7	39	18	21	0	0	39	100	21	53.8462	0	39			0	8	0	0	0	0	38.0952
	8	136	61	75	0	0	136	100	75	55.1471	0	136			0	6	0	0	0	0	8
	9	118	59	49	0	0	108	100	49	45.3704	0	108			0	3	0	0	0	0	6.12245
	10	126	48	60	0	1	108	99.0826	60	55.0459	1	109			0	1		0	0	0	1.66667		0
	11	102	40	57	0	0	97	100	57	58.7629	0	97			0	15	0	0	0	0	26.3158
	12	129	64	67	0	0	131	100	67	51.145	0	131			0	6			0	0	8.95522
	13	139	50	60	1	3	110	96.4912	61	53.5088	4	114			0	10	0	0	0	0	16.6667	0	0
	14	126	62	55	0	0	117	100	55	47.0085	0	117			0	14	0	0	0	0	25.4545
	15	161	76	79	4	2	155	96.2733	83	51.5528	6	161			0	3	0	0	0	0	3.79747	0	0
	16	124	60	57	0	0	117	100	57	48.7179	0	117			0	2			0	0	3.50877
	17	102	65	48	0	1	113	99.1228	48	42.1053	1	114			0	2		1	1	0	4.16667		100
	18	103	48	49	1	0	97	98.9796	50	51.0204	1	98			0	7	0		0	0	14.2857	0
	19	127	50	70	1	1	120	98.3607	71	58.1967	2	122			0	10	0	0	0	0	14.2857	0	0
	20	57	19	11	0	0	30	100	11	36.6667	0	30			0	2	0	0	0	0	18.1818
	21	0									0								0
	22	107	45	56	0	0	101	100	56	55.4455	0	101			0	6	0	0	0	0	10.7143
	23	126	62	71	4	2	133	95.6835	75	53.9568	6	139			0	0	0	0	0	0	0	0	0
	24	77	12	16	0	0	28	100	16	57.1429	0	28			0	2	0	0	0	0	12.5
	25	85	48	39	3	3	87	93.5484	42	45.1613	6	93			0	6	0	0	0	0	15.3846	0	0
	26	133									0								0
	27	149	41	79	0	0	120	100	79	65.8333	0	120			0	3	0	0	0	0	3.79747
	28	86	23	20	0	0	43	100	20	46.5116	0	43			0	7	0	0	0	0	35
	29	69	27	31	0	0	58	100	31	53.4483	0	58			0	19	0	0	0	0	61.2903
	30	137	1	2	0	0	3	100	2	66.6667	0	3			0	0	0	0	0	0	0
	31	117	44	54	0	0	98	100	54	55.102	0	98			44	54	0	0	0	100	100
	32	136	43	48	0	0	91	100	48	52.7473	0	91			0	0	0	0	0	0	0
	33	121	40	50	0	0	90	100	50	55.5556	0	90			0	0	0	0	0	0	0
	34	148	53	62	0	0	115	100	62	53.913	0	115			2	5	0	0	0	3.77358	8.06452
	35	141	38	69	0	0	107	100	69	64.486	0	107			4	7	0	0	0	10.5263	10.1449
	36	112	44	39	1	0	83	98.8095	40	47.619	1	84			0	0	1	0	1	0	0	100
	37	111									0								0
	39	119	41	50	1	2	91	96.8085	51	54.2553	3	94			2	8	0	0	0	4.87805	16	0	0
	40	101	37	42	2	3	79	94.0476	44	52.381	5	84			2	8	0	0	0	5.40541	19.0476	0	0
	41	91	40	48	0	3	88	96.7033	48	52.7473	3	91			2	18	0	0	0	5	37.5		0
	42	0									0								0
	43	92	15	5	0	1	20	95.2381	5	23.8095	1	21			9	4	0	0	0	60	80		0
	44	130	48	51	0	0	99	100	51	51.5152	0	99			0	5	0	0	0	0	9.80392
	45	75	18	34	0	3	52	94.5455	34	61.8182	3	55			0	11	0	0	0	0	32.3529		0
	46	91	34	32	0	0	66	100	32	48.4848	0	66			2	12	0	0	0	5.88235	37.5
	47	0									0								0
			1700	1886	18	31	3586	98.652	1904	52.3796	49	3635			68	303	1	1	2	4	16.0657	5.55556	3.22581
			Genotype count/percentage												Mosaic count					Mosaic percentage
	Female no.	No. of embryos	A	AB	B	WT	All A	A %	All B	B %	B+WT	Total			A	AB	B	WT	B+WT	A	AB	B	WT
WT X (1590B:1759A)	1	42
	2	0
	3	46	18	16	0	0	34	100	16	47.0588	0	34			18	16	0	0		100	100
	4	1
	5	0
	6	57	13	12	0	0	25	100	12	48	0	25			13	12	0	0		100	100
	7	78	30	43	0	0	73	100	43	58.9041	0	73			30	43	0	0		100	100
	8	87	40	37	0	0	77	100	37	48.0519	0	77			40	37	0	0		100	100
	9	75	43	32	0	0	75	100	32	42.6667	0	75			42	32	0	0		97.6744	100
	10	104
	11	75
	12	11	3	2	0	0	5	100	2	40	0	5			3	2	0	0		100	100
	13	31	15	13	0	0	28	100	13	46.4286	0	28			15	13	0	0		100	100
	14	52	23	26	0	0	49	100	26	53.0612	0	49			21	26	0	0		91.3043	100
	15	60	11	6	0	0	17	100	6	35.2941	0	17			11	6	0	0		100	100
	16	3
	17	36	16	19	0	0	35	100	19	54.2857	0	35			16	19	0	0		100	100
	19	70	19	18	0	0	37	100	18	48.6486	0	37			19	18	0	0		100	100
	20	48	20	17	0	0	37	100	17	45.9459	0	37			20	17	0	0		100	100
	21	10										0
	22	0
	23	82	34	40	0	0	74	100	40	54.0541	0	74			34	40	0	0		100	100
	24	48	23	17	0	0	40	100	17	42.5	0	40			23	17	0	0		100	100
	25	49	24	16	0	0	40	100	16	40	0	40			24	16	0	0		100	100
	26	21	9	9	0	0	18	100	9	50	0	18			9	9	0	0		100	100
	27	57	29	13	0	0	42	100	13	30.9524	0	42			29	13	0	0		100	100
	28	77	4	1	0	0	5	100	1	20	0	5			4	1	0	0		100	100
	31	83	20	29	0	1	49	98	29	58	1	50			20	29	0	0		100	100		0
	32	56	19	20	0	0	39	100	20	51.2821	0	39			19	20	0	0		100	100
	33	108	44	39	0	0	83	100	39	46.988	0	83			44	39	0	0		100	100
	34	71	33	30	2	1	63	95.4545	32	48.4848	3	66			33	30	1	0		100	100	50	0
	40	67	35	32	0	0	67	100	32	47.7612	0	67			35	32	0	0		100	100
			525	487	2	2	1012	99.6063	489	48.1299	4	1016			522	487	1	0		99.4286	100	50	0
			Genotype count/percentage												Mosaic count					Mosaic percentage
	Female no.	No. of embryos	A	AB	B	WT	All A	A %	All B	B %	B+WT	Total			A	AB	B	WT	B+WT	A	AB	B	WT
(1590B:1759A) X WT	1	0
	2	150	80	70	0	0	150	100	70	46.6667	0	150			0	3				0	4.28571
	3	127	71	56	0	0	127	100	56	44.0945	0	127			0	3				0	5.35714
	4	111
	5	0
	6	0
	7	132	30	46	0	0	76	100	46	60.5263	0	76			0	0				0	0
	8	0
	9	0
	10	0
	11	0
			181	172	0	0	353	100	172	48.7252	0	353			0	6				0	3.48837
			Genotype count/percentage												Mosaic count					Mosaic percentage
	Female no.	No. of embryos	A	AB	B	WT	All A	A %	All B	B %	B+WT	Total			A	AB	B	WT	B+WT	A	AB	B	WT
WT X (1590B:1759A)	1	75	40	42	0	0	82	100	42	51.2195	0	82			40	42				100	100
	3	87
	4	63
	5	107	50	41	1	0	91	98.913	42	45.6522	1	92			50	41	0	0	0	100	100	0
	6	62	35	23	0	1	58	98.3051	23	38.9831	1	59			35	23	0	1	1	100	100		100
	7	62	29	27	0	0	56	100	27	48.2143	0	56			29	27	0	0	0	100	100
	8	25	17	8	0	0	25	100	8	32	0	25			17	8	0	0	0	100	100
	9	9	2	5	0	0	7	100	5	71.4286	0	7			2	5	0	0	0	100	100
	11	45	17	16	0	0	33	100	16	48.4848	0	33			17	16	0	0	0	100	100
	13	24	6	3	0	0	9	100	3	33.3333	0	9			6	3	0	0	0	100	100
	14	5	2	3	0	0	5	100	3	60	0	5			2	3	0	0	0	100	100
	15	29	13	16	0	0	29	100	16	55.1724	0	29			13	16	0	0	0	100	100
	16	144	50	45	0	0	95	100	45	47.3684	0	95			50	45	0	0	0	100	100
	17	57
	18	113	51	56	0	0	107	100	56	52.3364	0	107			51	56	0	0	0	100	100
	19	55	30	12	0	0	42	100	12	28.5714	0	42			30	12	0	0	0	100	100
	20	3
	21	45	15	23	0	0	38	100	23	60.5263	0	38			15	23	0	0	0	100	100
	22	0
	23	77	20	22	0	0	42	100	22	52.381	0	42			20	22	0	0	0	100	100	0	0
			377	342	1	1	719	99.7226	343	47.5728	2	721			377	342	0	1	1	100	100	0	100
															Mosaic count					Mosaic rate
	Female no.	No. of embryos	A	AB	B	WT	All A	A %	All B	B %	B+WT	Total			A	AB	B	WT	B+WT	A	AB	B	WT	B+WT
(1759A:1590B) X WT	1	85	20	20	1	1	40	95.2381	21	50	2	42			0	4	0	0	0	0	20	0	0	0
	2	0	-	-	-	-	-	-	-	-	-	-			-	-	-	-	-	-	-	-	-	-
	3	107	52	51	0	1	103	99.0385	51	49.0385	1	104			0	3	-	0	0	0	5.88235	-	0	0
	4	0	-	-	-	-	-	-	-	-	-	-			-	-	-	-	-	-	-	-	-	-
	5	100	54	41	0	5	95	95	41	41	5	100			0	7	-	0	0	0	17.0732	-	0	0
	6	0	-	-	-	-	-	-	-	-	-	-			-	-	-	-	-	-	-	-	-	-
	7	118	41	41	0	0	82	100	41	50	0	82			0	1	-	-	-	0	2.43902	-	-	-
	8	0	-	-	-	-	-	-	-	-	-	-			-	-	-	-	-	-	-	-	-	-
	9	88	27	19	3	3	46	88.4615	22	42.3077	6	52			0	4	0	0	0	0	21.0526	0	0	0
No blue	10	71	0	0	24	25	0	0	24	48.9796	49	49			-	-	0	0	0	-	-	0	0	0
	11	115	24	18	0	0	42	100	18	42.8571	0	42			0	1	-	-	-	0	5.55556	-	-	-
	12	147	30	37	3	2	67	93.0556	40	55.5556	5	72			0	6	0	0	0	0	16.2162	0	0	0
	13	111	21	17	2	0	38	95	19	47.5	2	40			0	1	0	-	0	0	5.88235	0	-	0
	14	0	-	-	-	-	-	-	-	-	-	-			-	-	-	-	-	-	-	-	-	-
	15	97	41	48	0	0	89	100	48	53.9326	0	89			0	1	-	-	-	0	2.08333	-	-	-
	16	112	30	36	0	0	66	100	36	54.5455	0	66			3	0	-	-	-	10	0	-	-	-
	17	0	-	-	-	-	-	-	-	-	-	-			-	-	-	-	-	-	-	-	-	-
	18	107	13	19	4	2	32	84.2105	23	60.5263	6	38			0	2	0	0	0	0	10.5263	0	0	0
	19	0	0	0	0	0	0	0	0	0	0	0			-	-	-	-	-	-	-	-	-	-
	20	71	36	26	0	0	62	100	26	41.9355	0	62			0	7	-	-	-	0	26.9231	-	-	-
	21	0	-	-	-	-	-	-	-	-	-	-			-	-	-	-	-	-	-	-	-	-
	22	0	-	-	-	-	-	-	-	-	-	-			-	-	-	-	-	-	-	-	-	-
	23	0	-	-	-	-	-	-	-	-	-	-			-	-	-	-	-	-	-	-	-	-
	24	0	-	-	-	-	-	-	-	-	-	-			-	-	-	-	-	-	-	-	-	-
	25	0	-	-	-	-	-	-	-	-	-	-			-	-	-	-	-	-	-	-	-	-
	26	0	-	-	-	-	-	-	-	-	-	-			-	-	-	-	-	-	-	-	-	-
	27	142	33	49	0	0	82	100	49	59.7561	0	82			0	0	-	-	-	0	0	-	-	-
	28	99	46	52	7	2	98	91.5888	59	55.1402	9	107			1	6	0	0	0	2.17391	11.5385	0	0	0
	29	127	8	5	24	28	13	20	29	44.6154	52	65			0	0	0	0	0	0	0	0	0	0
	30	91	33	29	3	4	62	89.8551	32	46.3768	7	69			0	3	0	0	0	0	10.3448	0	0	0
	31	92	0	0	50	35	0	0	50	58.8235	85	85			-	-	0	0	0	-	-	0	0	0
	32	92	3	9	0	0	12	100	9	75	0	12			0	2	-	-	-	0	22.2222	-	-	-
	33	0	-	-	-	-	-	-	-	-	-	-			-	-	-	-	-	-	-	-	-	-
	34	96	26	25	1	0	51	98.0769	26	50	1	52			1	11	0	-	0	3.84615	44	0	-	0
	35	41	13	13	4	2	26	81.25	17	53.125	6	32			0	3	0	0	0	0	23.0769	0	0	0
	36	0	-	-	-	-	-	-	-	-	-	-			-	-	-	-	-	-	-	-	-	-
	37	89	14	16	3	1	30	88.2353	19	55.8824	4	34			0	5	0	0	0	0	31.25	0	0	0
	38	0	-	-	-	-	-	-	-	-	-	-			-	-	-	-	-	-	-	-	-	-
	39	0	-	-	-	-	-	-	-	-	-	-			-	-	-	-	-	-	-	-	-	-
	40	86	40	30	6	3	70	88.6076	36	45.5696	9	79			0	10	0	0	0	0	33.3333	0	0	0
	41	121	51	47	13	3	98	85.9649	60	52.6316	16	114			0	8	0	0	0	0	17.0213	0	0	0
	42	72	32	31	4	1	63	92.6471	35	51.4706	5	68			0	8	0	0	0	0	25.8065	0	0	0
	43	0	-	-	-	-	-	-	-	-	-	-			-	-	-	-	-	-	-	-	-	-
	44	71	31	30	0	0	61	100	30	49.1803	0	61			0	4	-	-	-	0	13.3333	-	-	-
	45	0	-	-	-	-	-	-	-	-	-	-			-	-	-	-	-	-	-	-	-	-
	46	0	-	-	-	-	-	-	-	-	-	-			-	-	-	-	-	-	-	-	-	-
	47	57	9	9	0	0	18	100	9	50	0	18			0	3	-	-	-	0	33.3333	-	-	-
	48	109	28	32	0	0	60	100	32	53.3333	0	60			0	8	-	-	-	0	25	-	-	-
			756	750	152	118	1506	84.7973	902	50.7883	270	1776			5	108	0	0	0	0.661376	14.4	0	0	0
								91.7781
			A	AB	B	WT	All A	A %	All B	B %	B+WT	Total			A	AB	B	WT	B+WT	A	AB	B	WT	B+WT
WT X (1759A:1590B)	1	37	15	30	8	3	45	80.3571	38	67.8571	11	56			15	30	6	0	6	100	100	75	0	54.5455
	2	0	-	-	-	-	-	-	-	-	-	-			-	-	-	-	-	-	-	-	-	-
	3	0	-	-	-	-	-	-	-	-	-	-			-	-	-	-	-	-	-	-	-	-
	4	94	37	41	1	2	78	96.2963	42	51.8519	3	81			37	41	1	0	1	100	100	100	0	33.3333
	5	0	-	-	-	-	-	-	-	-	-	-			-	-	-	-	-	-	-	-	-	-
	6	16	3	11	1	0	14	93.3333	12	80	1	15			3	11	0	-	0	100	100	0	-	0
	7	69	18	14	5	6	32	74.4186	19	44.186	11	43			18	14	4	0	4	100	100	80	0	36.3636
	8	65	37	29	5	2	66	90.411	34	46.5753	7	73			37	29	5	0	5	100	100	100	0	71.4286
	9	7	4	1	0	0	5	100	1	20	0	5			4	1	-	-	-	100	100	-	-	-
	10	39	5	7	0	0	12	100	7	58.3333	0	12			5	7	-	-	-	100	100	-	-	-
	11	100	38	49	0	0	87	100	49	56.3218	0	87			38	49	-	-	-	100	100	-	-	-
	12	61	30	19	5	4	49	84.4828	24	41.3793	9	58			30	19	2	0	2	100	100	40	0	22.2222
	13	0	-	-	-	-	-	-	-	-	-	-			-	-	-	-	-	-	-	-	-	-
	14	83	31	28	0	0	59	100	28	47.4576	0	59			31	28	-	-	-	100	100	-	-	-
	15	71	23	36	12	7	59	75.641	48	61.5385	19	78			23	36	10	4	14	100	100	83.3333	57.1429	73.6842
	16	25	2	1	0	1	3	75	1	25	1	4			2	1	-	0	0	100	100	-	0	0
	17	66	25	30	0	1	55	98.2143	30	53.5714	1	56			25	30	-	1	1	100	100	-	100	100
	18	0	-	-	-	-	-	-	-	-	-	-			-	-	-	-	-	-	-	-	-	-
	19	0	-	-	-	-	-	-	-	-	-	-			-	-	-	-	-	-	-	-	-	-
	20	0	-	-	-	-	-	-	-	-	-	-			-	-	-	-	-	-	-	-	-	-
	21	80	10	12	0	0	22	100	12	54.5455	0	22			10	12	-	-	-	100	100	-	-	-
	22	0	-	-	-	-	-	-	-	-	-	-			-	-	-	-	-	-	-	-	-	-
	23	74	19	19	2	3	38	88.3721	21	48.8372	5	43			19	19	2	0	2	100	100	100	0	40
	24	0	-	-	-	-	-	-	-	-	-	-			-	-	-	-	-	-	-	-	-	-
	25	32	15	4	2	3	19	79.1667	6	25	5	24			15	4	1	1	2	100	100	50	33.3333	40
	26	37	17	11	5	2	28	80	16	45.7143	7	35			17	11	3	0	3	100	100	60	0	42.8571
	27	70	30	42	1	2	72	96	43	57.3333	3	75			30	42	0	2	2	100	100	0	100	66.6667
	28	27	7	9	1	0	16	94.1176	10	58.8235	1	17			7	9	1	-	1	100	100	100	0	100
	29	0	-	-	-	-	-	-	-	-	-	-			-	-	-	-	-	-	-	-	-	-
	30	94	52	38	0	0	90	100	38	42.2222	0	90			52	38	-	-	-	100	100	-	-	-
	31	0	-	-	-	-	-	-	-	-	-	-			-	-	-	-	-	-	-	-	-	-
did not hatch	32	88	-	-	-	-	-	-	-	-	-	-			-	-	-	-	-	-	-	-	-	-
	33	0	-	-	-	-	-	-	-	-	-	-			-	-	-	-	-	-	-	-	-	-
	34	24	11	6	0	0	17	100	6	35.2941	0	17			11	6	-	-	-	100	100	-	-	-
	35	159	38	58	13	11	96	80	71	59.1667	24	120			38	57	5	0	5	100	98.2759	38.4615	0	20.8333
	36	0	-	-	-	-	-	-	-	-	-	-			-	-	-	-	-	-	-	-	-	-
	37	66	25	19	2	6	44	84.6154	21	40.3846	8	52			25	19	1	0	1	100	100	50	0	12.5
	38	87	35	42	0	0	77	100	42	54.5455	0	77			35	42	-	-	-	100	100	-	-	-
	39	0	-	-	-	-	-	-	-	-	-	-			-	-	-	-	-	-	-	-	-	-
	40	80	10	9	0	0	19	100	9	47.3684	0	19			10	9	-	-	-	100	100	-	-	-
	41	61	15	9	0	0	24	100	9	37.5	0	24			15	9	-	-	-	100	100	-	-	-
	42	137	40	39	0	0	79	100	39	49.3671	0	79			40	39	-	-	-	100	100	-	-	-
	43	0	-	-	-	-	-	-	-	-	-	-			-	-	-	-	-	-	-	-	-	-
	44	58	22	30	4	2	52	89.6552	34	58.6207	6	58			22	30	3	2	5	100	100	75	100	83.3333
	45	0	-	-	-	-	-	-	-	-	-	-			-	-	-	-	-	-	-	-	-	-
	46	30	10	16	1	3	26	86.6667	17	56.6667	4	30			10	16	1	0	1	100	100	100	0	25
	47	0	-	-	-	-	-	-	-	-	-	-			-	-	-	-	-	-	-	-	-	-
	48	0	-	-	-	-	-	-	-	-	-	-			-	-	-	-	-	-	-	-	-	-
	49	0	-	-	-	-	-	-	-	-	-	-			-	-	-	-	-	-	-	-	-	-
	50	0	-	-	-	-	-	-	-	-	-	-			-	-	-	-	-	-	-	-	-	-
	51	0	-	-	-	-	-	-	-	-	-	-			-	-	-	-	-	-	-	-	-	-
			624	659	68	58	1283	91.0575	727	51.5969	126	1409			624	658	45	10	55	100	99.8483	66.1765	17.2414	43.6508

## Sheet: 7SK cutting
			Genotype count/percentage												Mosaic count					Mosaic percentage					Total cut	Cut rate
F1 cross	Female no.	No. of embryos	A	AB	B	WT	All A	A %	All B	B %	B+WT	Total			A	AB	B	WT	B+WT	A	AB	B	WT	B+WT		Overall
ME(1590B:1759A) X Cd KO	1		36	32	0	0	68	100	32	47.0588	0	68			36	32				100	100				68	100
	2		51	54	0	0	105	100	54	51.4286	0	105			51	54				100	100				105	100
	3		62	59	0	0	121	100	59	48.7603	0	121			62	59				100	100				121	100
	4	0
	5		61	66	0	0	127	100	66	51.9685	0	127			61	66				100	100				127	100
	6		8	10	0	0	18	100	10	55.5556	0	18			8	10				100	100				18	100
	7		61	55	0	0	116	100	55	47.4138	0	116			61	55				100	100				116	100
	8		66	74	0	0	140	100	74	52.8571	0	140			66	74				100	100				140	100
	9	0
	10		55	47	0	0	102	100	47	46.0784	0	102			55	47				100	100				102	100
	11		58	68	3	0	126	97.6744	71	55.0388	3	129			58	68	0			100	100	0			126	97.6744
	12		75	81	0	0	156	100	81	51.9231	0	156			75	81				100	100				156	100
	13		50	67	0	0	117	100	67	57.265	0	117			50	67				100	100				117	100
	14		66	49	0	0	115	100	49	42.6087	0	115			66	49				100	100				115	100
	15	0
	16		63	51	2	0	114	98.2759	53	45.6897	2	116			63	51	0			100	100	0			114	98.2759
	17		67	70	0	0	137	100	70	51.0949	0	137			67	70				100	100				137	100
	18		64	58	1	0	122	99.187	59	47.9675	1	123			64	58	1		1	100	100	100		100	123	100
	19	0
	20		76	81	0	0	157	100	81	51.5924	0	157			76	81				100	100				157	100
	21		9	9	0	0	18	100	9	50	0	18			9	9				100	100				18	100
	22	0
	23	0
	24	0
	25		46	64	0	0	110	100	64	58.1818	0	110			46	64				100	100				110	100
			974	995	6	0	1969	99.6962	1001	50.6835	6	1975			974	995	1	0	1	100	100				1970	99.7468
			Genotype count/percentage												Mosaic count					Mosaic percentage				Total cut	Cut rate
F1 cross	Female no.	No. of embryos	A	AB	B	WT	All A	A %	All B	B %	B+WT	Total			A	AB	B	WT	B+WT	A	AB	B	WT		Overall	B + WT
(1590B:1759A) X Cd KO
	2		52	34	0	0	86	100	34	39.5349	0	86			52	34				100	100			86	100
	3		67	59	0	0	126	100	59	46.8254	0	126			67	59				100	100			126	100
	4		34	31	0	3	65	95.5882	31	45.5882	3	68			34	31		0	1	100	100		0	65	95.5882	33.3333
	5		48	55	0	0	103	100	55	53.3981	0	103			48	55				100	100			103	100
	6		54	55	0	0	109	100	55	50.4587	0	109			54	55				100	100			109	100
	7		46	68	0	0	114	100	68	59.6491	0	114			46	68				100	100			114	100
	8		52	62	0	0	114	100	62	54.386	0	114			52	62				100	100			114	100
	9		55	61	0	0	116	100	61	52.5862	0	116			55	61				100	100			116	100
	10		42	42	1	0	84	98.8235	43	50.5882	1	85			42	42	0			100	100	0		84	98.8235
	11		48	54	0	0	102	100	54	52.9412	0	102			48	54				100	100			102	100
	12		79	86	0	0	165	100	86	52.1212	0	165			79	86				100	100			165	100
	13	0
	14	0
	15		71	63	0	0	134	100	63	47.0149	0	134			71	63				100	100			134	100
	16		71	63	0	0	134	100	63	47.0149	0	134			71	63				100	100			134	100
	17		61	60	0	0	121	100	60	49.5868	0	121			61	60				100	100			121	100
	18
	19		55	34	0	0	89	100	34	38.2022	0	89			55	34				100	100			89	100
	20	0
	21	0
	22		63	50	1	3	113	96.5812	51	43.5897	4	117			63	50	0	0	1	100	100	0	0	113	96.5812	25
	23		62	75	0	0	137	100	75	54.7445	0	137			62	75				100	100			137	100
	24		71	71	7	5	142	92.2078	78	50.6494	12	154			71	71	0	0	0	100	100	0	0	142	92.2078	0
	25		51	58	0	1	109	99.0909	58	52.7273	1	110			51	58		1	1	100	100		100	110	100	100
	26		38	39	0	0	77	100	39	50.6494	0	77			38	39				100	100			77	100
	27		87	79	1	0	166	99.4012	80	47.9042	1	167			87	79	0			100	100	0		166	99.4012
	28		46	46	0	0	92	100	46	50	0	92			46	46				100	100			92	100
	29		62	41	0	0	103	100	41	39.8058	0	103			62	41				100	100			103	100
	30		47	36	0	0	83	100	36	43.3735	0	83			47	36				100	100			83	100
	31	0
	32		27	34	0	0	61	100	34	55.7377	0	61			27	34				100	100			61	100
	33
	34		35	29	0	0	64	100	29	45.3125	0	64			35	29				100	100			64	100
	35	0
	36	0
	37	0
	38		41	48	0	0	89	100	48	53.9326	0	89			41	48				100	100			89	100
			1465	1433	10	12	2898	99.2466	1443	49.4178	22	2920			1465	1433	0	1	3	100	100			2899	99.2808
			Genotype count/percentage												Mosaic count					Mosaic percentage				Total cut	Cut rate
Cd KO X (1590B:1759A) ME	Female no.	No. of embryos	A	AB	B	WT	All A	A %	All B	B %	B+WT	Total			A	AB	B	WT	B+WT	A	AB	B	WT		Overall	B + WT
	1	0
	2		47	41	1	0	88	98.8764	42	47.191	1	89			47	41	1	0	1	100	100	100		89	100	100
	3		32	46	1	2	78	96.2963	47	58.0247	3	81			32	46	1	2	3	100	100	100	100	81	100	100
	4		26	28	0	0	54	100	28	51.8519	0	54			26	28				100	100			54	100
	5		64	61	0	0	125	100	61	48.8	0	125			64	61				100	100			125	100
	6		21	14	0	1	35	97.2222	14	38.8889	1	36			21	14		1	1	100	100		100	36	100	100
	7		65	61	1	2	126	97.6744	62	48.062	3	129			65	61	1	2	3	100	100	100	100	129	100	100
	8		7	9	0	0	16	100	9	56.25	0	16			7	9				100	100			16	100
	9	0
	10		42	35	0	0	77	100	35	45.4545	0	77			42	35				100	100			77	100
	11		53	42	0	0	95	100	42	44.2105	0	95			53	42				100	100			95	100
	12		36	39	0	0	75	100	39	52	0	75			36	39				100	100			75	100
	13		48	53	0	0	101	100	53	52.4752	0	101			48	53				100	100			101	100
	14		43	42	0	2	85	97.7011	42	48.2759	2	87			43	42		2	2	100	100		100	87	100	100
	15		51	36	1	0	87	98.8636	37	42.0455	1	88			51	36	1	0	1	100	100	100		88	100	100
	16		67	58	0	1	125	99.2063	58	46.0317	1	126			67	58		1	1	100	100		100	126	100	100
	17		22	20	0	0	42	100	20	47.619	0	42			22	20				100	100			42	100
	18		25	22	0	0	47	100	22	46.8085	0	47			25	22				100	100			47	100
	19
	20		27	37	0	0	64	100	37	57.8125	0	64			27	37				100	100			64	100
	21		2	0	0	0	2	100	0	0	0	2			2	0				100				2	100
	22	0
	23		30	31	0	0	61	100	31	50.8197	0	61			30	31				100	100			61	100
	24		46	35	0	0	81	100	35	43.2099	0	81			46	35				100	100			81	100
			754	710	4	8	1464	99.187	714	48.374	12	1476			754	710	4	8	12	100	100			1476	100
			Genotype count/percentage												Mosaic count					Mosaic percentage				Total cut	Cut rate
Cd KO X (1590B:1759A) DE	Female no.	No. of embryos	A	AB	B	WT	All A	A %	All B	B %	B+WT	Total			A	AB	B	WT	B+WT	A	AB	B	WT		Overall	B + WT
	1		52	64	0	0	116	100	64	55.1724	0	116			52	64	0	0	0	100	100			116	100
	2	0
	3		52	72	1	1	124	98.4127	73	57.9365	2	126			52	72	1	1	2	100	100	100	100	126	100	100
	4		45	55	0	0	100	100	55	55	0	100			45	55	0	0	0	100	100			100	100
	5		32	36	2	0	68	97.1429	38	54.2857	2	70			32	36	2	0	2	100	100	100		70	100	100
	6		42	47	2	0	89	97.8022	49	53.8462	2	91			42	47	2	0	2	100	100	100		91	100	100
	7	0
	8		35	43	0	0	78	100	43	55.1282	0	78			35	43	0	0	0	100	100			78	100
	9		39	45	0	0	84	100	45	53.5714	0	84			39	45	0	0	0	100	100			84	100
	10	0
	11	0
	12		80	83	0	0	163	100	83	50.9202	0	163			80	83	0	0	0	100	100			163	100
	13	0
	14		5	2	1	0	7	87.5	3	37.5	1	8			5	2	1	0	1	100	100	100		8	100	100
	15	0
	17		19	15	0	0	34	100	15	44.1176	0	34			19	15	0	0	0	100	100			34	100
	18	0
	19	0
	20	0
	21	0
	22	0
	23	0
			401	462	6	1	863	99.1954	468	53.7931	7	870			401	462	6	1	7	100	100			870	100	100
			Genotype count/percentage												Mosaic count					Mosaic percentage				Total cut	Cut rate
(1759A:1590B) X Cd KO	Female no.	No. of embryos	A	AB	B	WT	All A	A %	All B	B %	B+WT	Total			A	AB	B	WT	B+WT	A	AB	B	WT		Overall	B+WT
	1		25	14	1	2	39	92.8571	15	35.7143	3	42			25	14	1	2	3	100	100	100	100	42	100	100
	2		63	65	1	2	128	97.7099	66	50.3817	3	131			63	65	1	2	3	100	100	100	100	131	100	100
	3		25	33	2	1	58	95.082	35	57.377	3	61			25	33	2	1	3	100	100	100	100	61	100	100
	4	0
	5		19	21	4	8	40	76.9231	25	48.0769	12	52			19	21	4	8	12	100	100	100	100	52	100	100
	6		52	53	0	0	105	100	53	50.4762	0	105			52	53				100	100			105	100
	7		40	55	5	4	95	91.3462	60	57.6923	9	104			40	55	5	4	9	100	100	100	100	104	100	100
	8		66	64	0	0	130	100	64	49.2308	0	130			66	64				100	100			130	100
	9	0
	10		49	56	0	0	105	100	56	53.3333	0	105			49	56				100	100			105	100
	11		6	5	2	1	11	78.5714	7	50	3	14			6	5	2	1	3	100	100	100	100	14	100	100
	12	0
	13		21	23	2	2	44	91.6667	25	52.0833	4	48			21	23	2	2	4	100	100	100	100	48	100	100
	14		14	23	0	0	37	100	23	62.1622	0	37			14	23				100	100			37	100
	15	0
	16		34	34	9	11	68	77.2727	43	48.8636	20	88			34	34	9	11	20	100	100	100	100	88	100	100
	17		44	50	1	0	94	98.9474	51	53.6842	1	95			44	50	1		1	100	100	100		95	100	100
	18		37	36	15	9	73	75.2577	51	52.5773	24	97			37	36	15	9	24	100	100	100	100	97	100	100
	19		5	4	0	0	9	100	4	44.4444	0	9			5	4				100	100			9	100
	20	0
	21	0
	22
	23		5	2	0	1	7	87.5	2	25	1	8			5	2		1		100	100		100	8	100
	24
	25		70	71	0	0	141	100	71	50.3546	0	141			70	71				100	100			141	100
	26
	27
	28		59	58	0	1	117	99.1525	58	49.1525	1	118			59	58		1		100	100		100	118	100
	29		33	38	7	7	71	83.5294	45	52.9412	14	85			33	38	7	7	14	100	100	100	100	85	100	100
	30
	31
	32
	33
	34		26	31	1	0	57	98.2759	32	55.1724	1	58			26	31	1			100	100	100		58	100
	35
	36		25	28	3	1	53	92.9825	31	54.386	4	57			25	28	3	1	4	100	100	100	100	57	100	100
	37
	38
	39
	40		20	12	7	4	32	74.4186	19	44.186	11	43			20	12	7	4	11	100	100	100	100	43	100	100
	41
	42		39	37	16	21	76	67.2566	53	46.9027	37	113			39	37	16	21	37	100	100	100	100	113	100	100
	43		18	23	4	1	41	89.1304	27	58.6957	5	46			18	23	4	1	5	100	100	100	100	46	100	100
	44
	45
	46		45	58	2	6	103	92.7928	60	54.0541	8	111			45	58	2	6	8	100	100	100	100	111	100	100
			840	894	82	82	1734	91.3593	976	51.4226	164	1898			840	894	82	82	164	100	100	100	100	1898	100	100
			Genotype count/percentage												Mosaic count					Mosaic percentage				Total cut	Cut rate
CdKO X (1759A:1590B)	Female no.	No. of embryos	A	AB	B	WT	All A	A %	All B	B %	B+WT	Total			A	AB	B	WT	B+WT	A	AB	B	WT		Overall	B+WT
	1
	2
	3		25	22	0	0	47	100	22	46.8085	0	47			25	22				100	100			47	100
	4		45	51	0	0	96	100	51	53.125	0	96			45	51				100	100			96	100
	5		23	26	5	3	49	85.9649	31	54.386	8	57			23	26	5	3	8	100	100	100	100	57	100	100
	6		38	37	4	4	75	90.3614	41	49.3976	8	83			38	37	4	4	8	100	100	100	100	83	100	100
	7		41	39	2	2	80	95.2381	41	48.8095	4	84			41	39	2	2	4	100	100	100	100	84	100	100
	8		27	27	0	1	54	98.1818	27	49.0909	1	55			27	27		1	1	100	100		100	55	100	100
	9
	11		55	52	8	7	107	87.7049	60	49.1803	15	122			55	52	8	7	15	100	100	100	100	122	100	100
	12		43	44	0	0	87	100	44	50.5747	0	87			43	44				100	100			87	100
	13		36	53	0	2	89	97.8022	53	58.2418	2	91			36	53		2	2	100	100		100	91	100	100
	14		19	14	2	0	33	94.2857	16	45.7143	2	35			19	14	2	-	2	100	100	100		35	100	100
	15		9	5	0	0	14	100	5	35.7143	0	14			9	5				100	100			14	100
	16
	18
	19
	20		29	43	0	0	72	100	43	59.7222	0	72			29	43				100	100			72	100
	21
	22
	23		43	42	0	0	85	100	42	49.4118	0	85			43	42				100	100			85	100
	24		19	20	0	0	39	100	20	51.2821	0	39			19	20				100	100			39	100
	25
	26		22	18	0	0	40	100	18	45	0	40			22	18				100	100			40	100
	27		2	1	1	1	3	60	2	40	2	5			2	1	1	1	2	100	100	100	100	5	100	100
	28		27	15	8	9	42	71.1864	23	38.9831	17	59			27	15	8	9	17	100	100	100	100	59	100	100
	29
	30
	31
	32		13	11	0	0	24	100	11	45.8333	0	24			13	11				100	100			24	100
	33
	34		3	1	0	0	4	100	1	25	0	4			3	1				100	100			4	100
	35		39	27	0	0	66	100	27	40.9091	0	66			39	27				100	100			66	100
	36
	37		2	4	0	0	6	100	4	66.6667	0	6			2	4				100	100			6	100
	38
	39
	40		12	15	0	0	27	100	15	55.5556	0	27			12	15				100	100			27	100
	41
	42
	43
	44
	45		40	52	0	0	92	100	52	56.5217	0	92			40	52				100	100			92	100
	46
	47		43	49	0	0	92	100	49	53.2609	0	92			43	49				100	100			92	100
	48		5	9	13	4	14	45.1613	22	70.9677	17	31			5	9	13	4	17	100	100	100	100	31	100	100
	49
			660	677	43	33	1337	94.6214	720	50.9554	76	1413			660	677	43	33	76	100	100	100	100	1413	100	100
